# Supplementary material for: Schlafen 12 Is Prognostically Favorable and Reduces C-Myc and Proliferation in Lung Adenocarcinoma but Not in Lung Squamous Cell Carcinoma
Source: Cancers (Basel). 2020 Sep 24;12(10):2738. doi: 10.3390/cancers12102738 (PMC7650563; doi:10.3390/cancers12102738)
Supplement: Supplementary file 1 [file cancers-12-02738-s001.zip]

Archive with 3 entries (2 files):
- cancers-943216 - final - supplementary material/
- cancers-943216 - final - supplementary material/cancers-943216 - supplementary material.docx
- cancers-943216 - final - supplementary material/cancers-943216 - supplementary material.xlsx
