# Supplementary material for: Schlafen 12 Is Prognostically Favorable and Reduces C-Myc and Proliferation in Lung Adenocarcinoma but Not in Lung Squamous Cell Carcinoma
Source: Cancers (Basel). 2020 Sep 24;12(10):2738. doi: 10.3390/cancers12102738 (PMC7650563; doi:10.3390/cancers12102738)
Supplement: Supplementary file 1 [file cancers-12-02738-s001.zip › cancers-943216 - final - supplementary material/cancers-943216 - supplementary material.xlsx]

## Sheet: LUAD
	AGPAT5	XPO5	DDAH2	DDAH2.1	FARSA	PFKM	BCS1L	BEND3	KHNYN.1	IRF9	TINF2	OSBP2	SORD	MYBBP1A	SLC12A8	ARNTL2	DPH1.....OVCA2	UTP14A	ALG11.....UTP14A..	RABEPK	SNHG16.....SNORD1A	SFXN4	SFXN4.1	NLE1	C12orf66	ERVMER34.1	TTLL12	C20orf27	PES1	IPO4	NOL6	HSPA1A.....HSPA1B.	NDE1	TCOF1	SRM	BOP1.....MIR7112	ANAPC1.....LOC7302	CCDC86	SNHG1.....SNORD22.	NOP2	NOLC1	SUPV3L1	GNL3.....SNORD19B	RRP9	DDX10	HIST1H2AC	UTP20	NUFIP1	DIEXF
AGPAT5	1	0.18204	0.1904	0.21792	0.057619	0.12576	0.40007	0.02867	0.25932	0.22928	0.28411	-0.032851	-0.022983	-0.069657	-0.058703	0.07592	0.0074279	0.16149	0.068282	0.3208	-0.13139	0.34626	0.27886	0.30753	0.019916	0.32435	0.28562	0.50411	0.27534	0.20904	0.056526	0.26248	0.31309	0.084296	0.12184	0.1346	0.27433	0.38711	0.40548	0.15925	0.27605	0.11297	0.17949	-0.077014	0.017344	-0.064904	0.0556	-0.092937	0.2133
XPO5	0.18204	1	0.79903	0.80892	0.20392	-0.003103	0.19658	0.015271	0.20303	-0.012814	-0.028058	-0.0067123	-0.067591	0.13731	0.13847	0.21578	0.012262	0.099883	0.024005	-0.10515	0.17231	0.050876	0.12453	0.18852	0.099683	0.11072	0.13665	0.27029	-0.0013963	0.43646	0.38539	0.44004	0.59732	0.40293	0.38786	0.18732	0.52871	0.21182	0.24823	0.11411	0.1764	0.10637	0.30346	0.25456	0.24886	0.07712	0.037953	0.25785	0.063766
DDAH2	0.1904	0.79903	1	0.99242	0.1335	0.091295	0.33167	-0.022507	0.10719	-0.018261	-0.083125	0.037757	-0.074722	0.18561	0.033009	0.1094	0.051028	-0.073832	-0.10381	-0.085407	0.047013	0.021562	0.038707	0.11436	-0.010577	0.23845	0.2125	0.17503	0.0016802	0.25462	0.2963	0.38413	0.48681	0.20058	0.31672	-0.043405	0.56723	0.14319	0.21469	0.039575	0.23289	0.13377	0.20559	0.18083	0.0037461	0.016682	0.080934	0.1298	0.074796
DDAH2.1	0.21792	0.80892	0.99242	1	0.13396	0.11452	0.32093	-0.019638	0.111	-0.015813	-0.056396	0.022523	-0.087185	0.1637	0.033081	0.10954	0.01852	-0.084364	-0.11153	-0.070214	0.038377	0.031872	0.043295	0.077706	-0.050853	0.19706	0.18048	0.21316	-0.0069248	0.28013	0.29665	0.38587	0.49514	0.20619	0.29247	-0.037932	0.56243	0.16742	0.24043	0.037272	0.23168	0.12463	0.21149	0.19771	0.026089	0.024495	0.081422	0.12908	0.059083
FARSA	0.057619	0.20392	0.1335	0.13396	1	0.49827	0.16629	0.14976	0.19998	0.32722	0.16402	0.026216	-0.014986	0.38182	0.22799	0.18778	0.25726	0.34945	0.27521	0.20052	0.063788	0.12651	0.15826	-0.093102	0.041806	0.032756	0.063501	0.17843	0.16622	0.24865	0.1517	0.12949	0.19887	0.24726	0.25129	0.27087	0.37232	0.12944	0.15874	0.37658	0.32954	0.34305	-0.068955	0.11676	0.2331	0.14698	0.26787	0.073287	0.091254
PFKM	0.12576	-0.003103	0.091295	0.11452	0.49827	1	0.24379	0.074127	0.22046	0.062746	0.023204	-0.1384	-0.19216	0.24305	-0.01631	0.061813	-0.043106	0.15458	0.18343	0.11209	0.044363	0.10932	-0.017718	-0.22668	-0.19405	-0.10433	-0.068132	0.10976	-0.0080309	0.057797	-0.085231	0.24719	0.22553	0.10414	0.029382	0.014201	0.36206	0.38439	0.3197	0.3362	0.29347	0.22522	-0.08903	0.090587	0.31233	0.095342	0.28558	0.10174	0.10854
BCS1L	0.40007	0.19658	0.33167	0.32093	0.16629	0.24379	1	0.35193	0.12186	0.023756	-0.0554	0.25695	0.20416	0.16678	0.058702	0.075717	0.28226	0.058876	0.012942	-0.0055233	0.07404	0.15741	0.042683	-0.010525	0.12276	0.37595	0.37653	0.21181	0.25364	0.017468	0.10166	0.25599	-0.039584	0.22476	0.17412	0.047593	0.41836	0.34972	0.23701	0.41159	0.40585	0.40616	0.021034	-0.044328	-0.11361	0.11352	0.016453	0.060952	0.11632
BEND3	0.02867	0.015271	-0.022507	-0.019638	0.14976	0.074127	0.35193	1	0.37176	0.25557	0.14114	0.25214	0.29527	-0.14848	0.17599	-0.011224	0.19299	0.10008	0.11283	-0.097141	0.047438	0.14592	0.078843	-0.14913	0.060088	0.23685	0.22364	0.0054552	0.15867	0.32167	0.1994	0.17089	0.07661	0.2547	-0.12301	0.26189	0.16947	0.22888	0.10397	0.26507	0.075603	0.032741	-0.2012	-0.14387	-0.075158	0.04491	-0.012274	-0.019859	0.19012
KHNYN.1	0.25932	0.20303	0.10719	0.111	0.19998	0.22046	0.12186	0.37176	1	0.52014	0.64717	0.23475	0.13367	0.15221	0.12167	0.34472	0.31832	0.20382	0.1238	0.074612	-0.14727	0.14465	0.10416	0.29613	0.2224	-0.012851	0.048499	0.11806	0.18155	0.56645	0.30968	0.44283	0.45429	0.32332	0.10417	0.2606	0.21828	0.19456	0.024796	0.30854	-0.023244	-0.013568	0.064195	-0.091574	0.30231	0.052096	0.22165	0.092315	0.4144
IRF9	0.22928	-0.012814	-0.018261	-0.015813	0.32722	0.062746	0.023756	0.25557	0.52014	1	0.6175	-0.021491	0.18872	0.13625	-0.044503	0.1259	0.23092	0.0087523	-0.1157	-0.15375	-0.42021	-0.17482	-0.14037	0.16634	-0.14743	-0.049089	-0.02004	0.15851	0.16388	0.39518	0.094918	0.25864	0.23459	0.10545	0.045363	0.14879	0.06775	0.0023216	-0.050732	0.07826	-0.13542	-0.15012	-0.050771	-0.040871	0.10619	0.09422	0.13506	-0.20909	0.12377
TINF2	0.28411	-0.028058	-0.083125	-0.056396	0.16402	0.023204	-0.0554	0.14114	0.64717	0.6175	1	0.10074	0.30721	0.12066	0.14734	0.21552	0.34553	0.018815	-0.028153	0.20349	-0.24833	0.14779	0.0029046	0.14462	0.01836	-0.14482	-0.038907	0.15198	0.12669	0.40589	0.21006	0.029177	0.10102	-0.023176	0.13107	0.088684	-0.089263	0.06235	-0.12143	-0.022319	-0.10619	-0.051761	-0.066906	-0.20814	0.19913	0.083991	0.22713	-0.10198	0.10898
OSBP2	-0.032851	-0.0067123	0.037757	0.022523	0.026216	-0.1384	0.25695	0.25214	0.23475	-0.021491	0.10074	1	0.46824	0.16924	0.12047	0.41231	0.36357	0.39305	0.3193	0.29636	0.35054	0.40883	0.35659	0.35315	0.41721	0.51445	0.54974	0.37382	0.48443	0.20478	0.10165	0.16789	-0.018502	0.23949	0.045132	0.18926	0.050149	0.12416	0.068506	0.50292	0.34461	0.2594	-0.02814	-0.041364	-0.10058	0.12981	0.14444	0.054263	0.086029
SORD	-0.022983	-0.067591	-0.074722	-0.087185	-0.014986	-0.19216	0.20416	0.29527	0.13367	0.18872	0.30721	0.46824	1	0.09647	0.12574	0.1706	0.31436	0.14062	0.017686	0.10392	0.13702	0.14939	0.0084361	0.25074	0.29492	0.19824	0.36592	0.052997	0.37521	0.13249	0.12529	-0.20324	-0.21858	0.048487	0.041193	0.019135	-0.024879	-0.0284	-0.137	0.026986	0.069078	0.049877	-0.2523	-0.1064	-0.016797	0.2335	-0.061617	-0.012771	-0.084648
MYBBP1A	-0.069657	0.13731	0.18561	0.1637	0.38182	0.24305	0.16678	-0.14848	0.15221	0.13625	0.12066	0.16924	0.09647	1	0.44224	0.41975	0.48584	0.22205	0.18159	-0.037274	0.057946	0.019647	0.0449	0.20521	-0.11107	0.096677	0.18072	-0.0049196	0.32865	0.31303	0.28288	0.19906	0.078776	0.17467	0.60388	0.25051	0.18312	0.098442	-0.046336	0.35728	0.4438	0.39787	0.069833	0.23165	0.37541	0.24259	0.33706	0.13825	-0.1024
SLC12A8	-0.058703	0.13847	0.033009	0.033081	0.22799	-0.01631	0.058702	0.17599	0.12167	-0.044503	0.14734	0.12047	0.12574	0.44224	1	0.43901	0.40152	0.14285	0.12714	0.15533	0.28147	0.24844	0.22084	0.093605	0.12859	0.24678	0.31011	0.058312	0.46407	0.32574	0.46117	0.14237	-0.042636	0.45711	0.5979	0.48504	0.10223	0.12047	0.14016	0.33776	0.26642	0.23627	0.12691	0.1557	0.23385	-0.0089788	0.17338	0.25544	0.12137
ARNTL2	0.07592	0.21578	0.1094	0.10954	0.18778	0.061813	0.075717	-0.011224	0.34472	0.1259	0.21552	0.41231	0.1706	0.41975	0.43901	1	0.51715	0.39122	0.19494	0.35067	0.1117	0.26523	0.39849	0.30136	0.14159	0.28483	0.27303	0.14315	0.35871	0.12852	-0.038421	0.20846	0.064461	0.3094	0.25638	0.19972	0.060857	-0.018422	0.15418	0.33871	0.17335	0.16774	0.28427	0.1804	0.22777	0.092735	0.17399	0.066659	0.12839
DPH1.....OVCA2	0.0074279	0.012262	0.051028	0.01852	0.25726	-0.043106	0.28226	0.19299	0.31832	0.23092	0.34553	0.36357	0.31436	0.48584	0.40152	0.51715	1	0.16758	0.060729	0.12496	0.12594	0.17895	0.20203	0.19774	0.21382	0.2411	0.32349	0.05148	0.43333	0.15979	0.23918	0.05657	-0.17724	0.012314	0.33727	0.19811	-0.0037989	0.0029993	-0.17262	0.23863	0.29672	0.16448	-0.027644	-0.070256	0.17477	0.13295	0.028668	-0.13789	0.048903
UTP14A	0.16149	0.099883	-0.073832	-0.084364	0.34945	0.15458	0.058876	0.10008	0.20382	0.0087523	0.018815	0.39305	0.14062	0.22205	0.14285	0.39122	0.16758	1	0.79699	0.46982	0.43498	0.52002	0.5495	0.36935	0.29683	0.42488	0.45453	0.25461	0.39918	0.23764	0.18919	0.1218	0.24009	0.15054	0.30686	0.35434	0.22664	0.30859	0.31814	0.48371	0.46257	0.51564	0.15181	-0.064777	0.24547	0.16963	0.36521	0.41819	0.41748
ALG11.....UTP14A..	0.068282	0.024005	-0.10381	-0.11153	0.27521	0.18343	0.012942	0.11283	0.1238	-0.1157	-0.028153	0.3193	0.017686	0.18159	0.12714	0.19494	0.060729	0.79699	1	0.31997	0.45755	0.46942	0.42084	0.097112	0.17292	0.37553	0.40628	0.055188	0.34001	0.269	0.24013	0.18139	0.19113	0.073332	0.32707	0.29589	0.20814	0.39853	0.3076	0.51818	0.61539	0.55445	0.082078	0.055324	0.18462	0.17408	0.33186	0.50664	0.2194
RABEPK	0.3208	-0.10515	-0.085407	-0.070214	0.20052	0.11209	-0.0055233	-0.097141	0.074612	-0.15375	0.20349	0.29636	0.10392	-0.037274	0.15533	0.35067	0.12496	0.46982	0.31997	1	0.41305	0.6078	0.57593	0.15658	0.28395	0.18318	0.25881	0.39454	0.30933	-0.036439	-0.029379	-0.094329	-0.11218	-0.042475	0.07212	0.13308	0.12143	0.23705	0.46605	0.20259	0.27975	0.26565	0.25666	0.034411	0.10601	0.17109	0.16088	0.053832	0.23903
SNHG16.....SNORD1A	-0.13139	0.17231	0.047013	0.038377	0.063788	0.044363	0.07404	0.047438	-0.14727	-0.42021	-0.24833	0.35054	0.13702	0.057946	0.28147	0.1117	0.12594	0.43498	0.45755	0.41305	1	0.55155	0.49864	0.13249	0.44166	0.25224	0.41586	0.31161	0.34232	0.14782	0.34928	0.17904	0.057775	0.18851	0.3154	0.27941	0.33671	0.43508	0.4731	0.40465	0.51326	0.31106	0.1957	0.21298	0.082616	0.1863	0.080566	0.3534	0.077561
SFXN4	0.34626	0.050876	0.021562	0.031872	0.12651	0.10932	0.15741	0.14592	0.14465	-0.17482	0.14779	0.40883	0.14939	0.019647	0.24844	0.26523	0.17895	0.52002	0.46942	0.6078	0.55155	1	0.88971	0.28194	0.29362	0.37738	0.39224	0.39752	0.37898	0.21317	0.094784	0.16451	0.15138	0.15752	0.31149	0.39497	0.34732	0.49202	0.53287	0.47917	0.5277	0.39246	0.32154	0.084182	0.016956	0.089048	0.24551	0.23324	0.28979
SFXN4.1	0.27886	0.12453	0.038707	0.043295	0.15826	-0.017718	0.042683	0.078843	0.10416	-0.14037	0.0029046	0.35659	0.0084361	0.0449	0.22084	0.39849	0.20203	0.5495	0.42084	0.57593	0.49864	0.88971	1	0.31854	0.21314	0.3923	0.35766	0.34463	0.28716	0.19045	0.052182	0.19731	0.16099	0.11623	0.29162	0.47124	0.26231	0.37231	0.55009	0.44807	0.43149	0.31155	0.46419	0.19474	0.0025587	0.12076	0.13805	0.18999	0.27346
NLE1	0.30753	0.18852	0.11436	0.077706	-0.093102	-0.22668	-0.010525	-0.14913	0.29613	0.16634	0.14462	0.35315	0.25074	0.20521	0.093605	0.30136	0.19774	0.36935	0.097112	0.15658	0.13249	0.28194	0.31854	1	0.54602	0.3457	0.31546	0.3041	0.42597	0.35805	0.17643	0.2191	0.31224	0.21809	0.25477	0.2832	0.023419	0.11454	0.14389	0.12839	0.054734	-0.014625	0.23114	0.059698	0.21384	0.11881	0.21191	0.13725	0.32077
C12orf66	0.019916	0.099683	-0.010577	-0.050853	0.041806	-0.19405	0.12276	0.060088	0.2224	-0.14743	0.01836	0.41721	0.29492	-0.11107	0.12859	0.14159	0.21382	0.29683	0.17292	0.28395	0.44166	0.29362	0.21314	0.54602	1	0.21588	0.27288	0.24202	0.42639	0.16682	0.16964	0.12209	0.073322	0.29307	0.080324	0.16348	0.13393	0.17663	0.093136	0.23996	0.052753	0.10829	0.043943	-0.078835	0.13586	-0.015944	0.098503	0.21739	0.31001
ERVMER34.1	0.32435	0.11072	0.23845	0.19706	0.032756	-0.10433	0.37595	0.23685	-0.012851	-0.049089	-0.14482	0.51445	0.19824	0.096677	0.24678	0.28483	0.2411	0.42488	0.37553	0.18318	0.25224	0.37738	0.3923	0.3457	0.21588	1	0.84237	0.28368	0.47214	0.11134	0.20348	0.19451	0.18332	0.2678	0.28871	0.26858	0.26927	0.17386	0.25139	0.40032	0.50876	0.46932	0.072405	-0.091744	-0.35395	-0.078106	0.16982	0.15293	0.18716
TTLL12	0.28562	0.13665	0.2125	0.18048	0.063501	-0.068132	0.37653	0.22364	0.048499	-0.02004	-0.038907	0.54974	0.36592	0.18072	0.31011	0.27303	0.32349	0.45453	0.40628	0.25881	0.41586	0.39224	0.35766	0.31546	0.27288	0.84237	1	0.42372	0.6695	0.22439	0.34133	0.17215	0.20058	0.31511	0.37932	0.26183	0.24727	0.34979	0.2512	0.45531	0.54239	0.49774	0.093899	0.0080028	-0.23583	0.07055	0.15034	0.21428	0.1065
C20orf27	0.50411	0.27029	0.17503	0.21316	0.17843	0.10976	0.21181	0.0054552	0.11806	0.15851	0.15198	0.37382	0.052997	-0.0049196	0.058312	0.14315	0.05148	0.25461	0.055188	0.39454	0.31161	0.39752	0.34463	0.3041	0.24202	0.28368	0.42372	1	0.54747	0.34332	0.19658	0.28933	0.37589	0.33045	0.13018	0.17868	0.31861	0.49541	0.48342	0.35574	0.32929	0.22774	0.30176	0.054853	0.098971	0.15451	0.18149	-0.059855	0.166
PES1	0.27534	-0.0013963	0.0016802	-0.0069248	0.16622	-0.0080309	0.25364	0.15867	0.18155	0.16388	0.12669	0.48443	0.37521	0.32865	0.46407	0.35871	0.43333	0.39918	0.34001	0.30933	0.34232	0.37898	0.28716	0.42597	0.42639	0.47214	0.6695	0.54747	1	0.38486	0.36297	0.21065	0.098052	0.45174	0.44992	0.33648	0.21973	0.43607	0.28651	0.49822	0.45275	0.38307	0.18242	0.12132	0.12915	0.21587	0.18691	0.099316	0.26409
IPO4	0.20904	0.43646	0.25462	0.28013	0.24865	0.057797	0.017468	0.32167	0.56645	0.39518	0.40589	0.20478	0.13249	0.31303	0.32574	0.12852	0.15979	0.23764	0.269	-0.036439	0.14782	0.21317	0.19045	0.35805	0.16682	0.11134	0.22439	0.34332	0.38486	1	0.70722	0.52636	0.47858	0.37016	0.4317	0.62532	0.34754	0.46462	0.26134	0.38499	0.27083	0.10411	0.17559	0.1761	0.4756	0.25674	0.28381	0.36565	0.23716
NOL6	0.056526	0.38539	0.2963	0.29665	0.1517	-0.085231	0.10166	0.1994	0.30968	0.094918	0.21006	0.10165	0.12529	0.28288	0.46117	-0.038421	0.23918	0.18919	0.24013	-0.029379	0.34928	0.094784	0.052182	0.17643	0.16964	0.20348	0.34133	0.19658	0.36297	0.70722	1	0.33549	0.31759	0.25772	0.59129	0.50513	0.36004	0.2966	0.17603	0.2366	0.29659	0.21078	0.20402	0.026109	0.21582	0.21386	0.15163	0.41917	0.31203
HSPA1A.....HSPA1B.	0.26248	0.44004	0.38413	0.38587	0.12949	0.24719	0.25599	0.17089	0.44283	0.25864	0.029177	0.16789	-0.20324	0.19906	0.14237	0.20846	0.05657	0.1218	0.18139	-0.094329	0.17904	0.16451	0.19731	0.2191	0.12209	0.19451	0.17215	0.28933	0.21065	0.52636	0.33549	1	0.58328	0.51035	0.37447	0.42578	0.50379	0.58968	0.51455	0.60702	0.39481	0.094878	0.38047	0.29247	0.2375	0.081157	0.049405	0.1659	0.31575
NDE1	0.31309	0.59732	0.48681	0.49514	0.19887	0.22553	-0.039584	0.07661	0.45429	0.23459	0.10102	-0.018502	-0.21858	0.078776	-0.042636	0.064461	-0.17724	0.24009	0.19113	-0.11218	0.057775	0.15138	0.16099	0.31224	0.073322	0.18332	0.20058	0.37589	0.098052	0.47858	0.31759	0.58328	1	0.4775	0.25136	0.18228	0.45536	0.33393	0.3012	0.2069	0.177	0.11616	0.28864	0.11807	0.075596	-0.05574	0.20757	0.13717	0.27307
TCOF1	0.084296	0.40293	0.20058	0.20619	0.24726	0.10414	0.22476	0.2547	0.32332	0.10545	-0.023176	0.23949	0.048487	0.17467	0.45711	0.3094	0.012314	0.15054	0.073332	-0.042475	0.18851	0.15752	0.11623	0.21809	0.29307	0.2678	0.31511	0.33045	0.45174	0.37016	0.25772	0.51035	0.4775	1	0.34977	0.46182	0.44887	0.30747	0.31353	0.58707	0.22397	0.31582	0.27815	0.35643	0.06957	0.011732	0.15581	0.23967	0.19625
SRM	0.12184	0.38786	0.31672	0.29247	0.25129	0.029382	0.17412	-0.12301	0.10417	0.045363	0.13107	0.045132	0.041193	0.60388	0.5979	0.25638	0.33727	0.30686	0.32707	0.07212	0.3154	0.31149	0.29162	0.25477	0.080324	0.28871	0.37932	0.13018	0.44992	0.4317	0.59129	0.37447	0.25136	0.34977	1	0.54085	0.37817	0.37374	0.30848	0.40714	0.54952	0.45854	0.42071	0.28816	0.24299	0.17727	0.28365	0.29668	0.22125
BOP1.....MIR7112	0.1346	0.18732	-0.043405	-0.037932	0.27087	0.014201	0.047593	0.26189	0.2606	0.14879	0.088684	0.18926	0.019135	0.25051	0.48504	0.19972	0.19811	0.35434	0.29589	0.13308	0.27941	0.39497	0.47124	0.2832	0.16348	0.26858	0.26183	0.17868	0.33648	0.62532	0.50513	0.42578	0.18228	0.46182	0.54085	1	0.26772	0.36419	0.42266	0.58552	0.32682	0.25517	0.31262	0.27518	0.27563	0.090333	0.080197	0.35444	0.16995
ANAPC1.....LOC7302	0.27433	0.52871	0.56723	0.56243	0.37232	0.36206	0.41836	0.16947	0.21828	0.06775	-0.089263	0.050149	-0.024879	0.18312	0.10223	0.060857	-0.0037989	0.22664	0.20814	0.12143	0.33671	0.34732	0.26231	0.023419	0.13393	0.26927	0.24727	0.31861	0.21973	0.34754	0.36004	0.50379	0.45536	0.44887	0.37817	0.26772	1	0.43728	0.50404	0.48602	0.5067	0.46682	0.2627	0.26845	0.086796	0.072169	0.33621	0.36878	0.29297
CCDC86	0.38711	0.21182	0.14319	0.16742	0.12944	0.38439	0.34972	0.22888	0.19456	0.0023216	0.06235	0.12416	-0.0284	0.098442	0.12047	-0.018422	0.0029993	0.30859	0.39853	0.23705	0.43508	0.49202	0.37231	0.11454	0.17663	0.17386	0.34979	0.49541	0.43607	0.46462	0.2966	0.58968	0.33393	0.30747	0.37374	0.36419	0.43728	1	0.73606	0.58581	0.58723	0.35604	0.32884	0.18962	0.34261	0.30614	0.2127	0.31314	0.27023
SNHG1.....SNORD22.	0.40548	0.24823	0.21469	0.24043	0.15874	0.3197	0.23701	0.10397	0.024796	-0.050732	-0.12143	0.068506	-0.137	-0.046336	0.14016	0.15418	-0.17262	0.31814	0.3076	0.46605	0.4731	0.53287	0.55009	0.14389	0.093136	0.25139	0.2512	0.48342	0.28651	0.26134	0.17603	0.51455	0.3012	0.31353	0.30848	0.42266	0.50404	0.73606	1	0.4968	0.50059	0.3074	0.5995	0.42125	0.17863	0.30097	0.16954	0.29417	0.29402
NOP2	0.15925	0.11411	0.039575	0.037272	0.37658	0.3362	0.41159	0.26507	0.30854	0.07826	-0.022319	0.50292	0.026986	0.35728	0.33776	0.33871	0.23863	0.48371	0.51818	0.20259	0.40465	0.47917	0.44807	0.12839	0.23996	0.40032	0.45531	0.35574	0.49822	0.38499	0.2366	0.60702	0.2069	0.58707	0.40714	0.58552	0.48602	0.58581	0.4968	1	0.67296	0.57913	0.26904	0.33767	0.21353	0.14141	0.34213	0.39756	0.20327
NOLC1	0.27605	0.1764	0.23289	0.23168	0.32954	0.29347	0.40585	0.075603	-0.023244	-0.13542	-0.10619	0.34461	0.069078	0.4438	0.26642	0.17335	0.29672	0.46257	0.61539	0.27975	0.51326	0.5277	0.43149	0.054734	0.052753	0.50876	0.54239	0.32929	0.45275	0.27083	0.29659	0.39481	0.177	0.22397	0.54952	0.32682	0.5067	0.58723	0.50059	0.67296	1	0.67298	0.22931	0.28843	0.15749	0.24873	0.31722	0.2887	0.03761
SUPV3L1	0.11297	0.10637	0.13377	0.12463	0.34305	0.22522	0.40616	0.032741	-0.013568	-0.15012	-0.051761	0.2594	0.049877	0.39787	0.23627	0.16774	0.16448	0.51564	0.55445	0.26565	0.31106	0.39246	0.31155	-0.014625	0.10829	0.46932	0.49774	0.22774	0.38307	0.10411	0.21078	0.094878	0.11616	0.31582	0.45854	0.25517	0.46682	0.35604	0.3074	0.57913	0.67298	1	0.28602	0.21455	-0.020022	0.289	0.40181	0.48162	0.075586
GNL3.....SNORD19B	0.17949	0.30346	0.20559	0.21149	-0.068955	-0.08903	0.021034	-0.2012	0.064195	-0.050771	-0.066906	-0.02814	-0.2523	0.069833	0.12691	0.28427	-0.027644	0.15181	0.082078	0.25666	0.1957	0.32154	0.46419	0.23114	0.043943	0.072405	0.093899	0.30176	0.18242	0.17559	0.20402	0.38047	0.28864	0.27815	0.42071	0.31262	0.2627	0.32884	0.5995	0.26904	0.22931	0.28602	1	0.54071	0.15575	0.45384	0.072643	0.277	0.29131
RRP9	-0.077014	0.25456	0.18083	0.19771	0.11676	0.090587	-0.044328	-0.14387	-0.091574	-0.040871	-0.20814	-0.041364	-0.1064	0.23165	0.1557	0.1804	-0.070256	-0.064777	0.055324	0.034411	0.21298	0.084182	0.19474	0.059698	-0.078835	-0.091744	0.0080028	0.054853	0.12132	0.1761	0.026109	0.29247	0.11807	0.35643	0.28816	0.27518	0.26845	0.18962	0.42125	0.33767	0.28843	0.21455	0.54071	1	0.21451	0.40155	0.15711	0.25906	-0.16407
DDX10	0.017344	0.24886	0.0037461	0.026089	0.2331	0.31233	-0.11361	-0.075158	0.30231	0.10619	0.19913	-0.10058	-0.016797	0.37541	0.23385	0.22777	0.17477	0.24547	0.18462	0.10601	0.082616	0.016956	0.0025587	0.21384	0.13586	-0.35395	-0.23583	0.098971	0.12915	0.4756	0.21582	0.2375	0.075596	0.06957	0.24299	0.27563	0.086796	0.34261	0.17863	0.21353	0.15749	-0.020022	0.15575	0.21451	1	0.37463	0.27522	0.38884	0.1162
HIST1H2AC	-0.064904	0.07712	0.016682	0.024495	0.14698	0.095342	0.11352	0.04491	0.052096	0.09422	0.083991	0.12981	0.2335	0.24259	-0.0089788	0.092735	0.13295	0.16963	0.17408	0.17109	0.1863	0.089048	0.12076	0.11881	-0.015944	-0.078106	0.07055	0.15451	0.21587	0.25674	0.21386	0.081157	-0.05574	0.011732	0.17727	0.090333	0.072169	0.30614	0.30097	0.14141	0.24873	0.289	0.45384	0.40155	0.37463	1	0.095819	0.31401	0.1421
UTP20	0.0556	0.037953	0.080934	0.081422	0.26787	0.28558	0.016453	-0.012274	0.22165	0.13506	0.22713	0.14444	-0.061617	0.33706	0.17338	0.17399	0.028668	0.36521	0.33186	0.16088	0.080566	0.24551	0.13805	0.21191	0.098503	0.16982	0.15034	0.18149	0.18691	0.28381	0.15163	0.049405	0.20757	0.15581	0.28365	0.080197	0.33621	0.2127	0.16954	0.34213	0.31722	0.40181	0.072643	0.15711	0.27522	0.095819	1	0.41537	0.35173
NUFIP1	-0.092937	0.25785	0.1298	0.12908	0.073287	0.10174	0.060952	-0.019859	0.092315	-0.20909	-0.10198	0.054263	-0.012771	0.13825	0.25544	0.066659	-0.13789	0.41819	0.50664	0.053832	0.3534	0.23324	0.18999	0.13725	0.21739	0.15293	0.21428	-0.059855	0.099316	0.36565	0.41917	0.1659	0.13717	0.23967	0.29668	0.35444	0.36878	0.31314	0.29417	0.39756	0.2887	0.48162	0.277	0.25906	0.38884	0.31401	0.41537	1	0.18385
DIEXF	0.2133	0.063766	0.074796	0.059083	0.091254	0.10854	0.11632	0.19012	0.4144	0.12377	0.10898	0.086029	-0.084648	-0.1024	0.12137	0.12839	0.048903	0.41748	0.2194	0.23903	0.077561	0.28979	0.27346	0.32077	0.31001	0.18716	0.1065	0.166	0.26409	0.23716	0.31203	0.31575	0.27307	0.19625	0.22125	0.16995	0.29297	0.27023	0.29402	0.20327	0.03761	0.075586	0.29131	-0.16407	0.1162	0.1421	0.35173	0.18385	1
TMEM97.2	0.23829	0.32798	0.25018	0.22501	-0.11408	-0.19454	0.14124	0.28136	0.26549	0.2076	0.056189	0.028144	-0.057361	-0.17284	-0.0023781	0.037459	0.063621	0.15684	-0.010786	-0.14189	-0.012637	0.042727	0.07222	0.37085	0.15498	0.42547	0.22773	0.10655	0.041577	0.2536	0.33222	0.34356	0.43672	0.29315	0.17749	0.1733	0.26872	0.085763	0.125	0.027812	0.033505	-0.0526	0.23062	-0.094128	-0.078399	0.0058978	0.21354	0.080939	0.56528
TMEM97	0.21433	0.28485	0.19729	0.16863	-0.21893	-0.26372	0.16671	0.2907	0.21818	0.11413	-0.0068391	0.12698	0.043298	-0.20652	0.032146	0.03551	0.084838	0.10742	0.015307	-0.17121	0.077294	0.079098	0.082412	0.39544	0.22792	0.48105	0.292	0.098611	0.082018	0.2279	0.30186	0.37161	0.3526	0.30336	0.11192	0.13245	0.22429	0.12536	0.10518	0.086181	0.10171	-0.086328	0.16356	-0.11115	-0.083802	0.0035823	0.13618	0.11721	0.46683
TMEM97.1	0.19759	0.31334	0.2137	0.18642	-0.2289	-0.25317	0.1319	0.29847	0.224	0.09892	-0.041677	0.04757	-0.036964	-0.22141	0.018708	-0.0062251	0.051633	0.10206	0.0047557	-0.18312	0.068171	0.038024	0.058015	0.37784	0.22888	0.41966	0.22411	0.075658	0.037642	0.26045	0.33437	0.39234	0.37745	0.27883	0.1127	0.16458	0.24313	0.14104	0.13144	0.052186	0.069255	-0.10918	0.19316	-0.10256	-0.017881	-0.0050708	0.13377	0.14094	0.49796
SLC29A2	0.13808	0.19439	0.1842	0.15809	0.20371	0.23525	0.33753	0.26663	0.33215	0.1424	0.10291	0.15564	-0.05351	0.28698	0.19235	0.10836	0.24075	0.31187	0.29029	-0.096397	0.12851	0.38123	0.35892	0.24759	0.11841	0.37838	0.31538	0.155	0.2556	0.43729	0.36094	0.43113	0.30804	0.31374	0.48659	0.43734	0.44099	0.51468	0.35966	0.55938	0.4783	0.49298	0.45275	0.15766	0.2245	0.30242	0.44298	0.4539	0.37487
AIMP2	0.15639	0.38	0.27893	0.26176	0.21476	0.049779	0.18111	0.22786	0.13672	0.16232	0.023897	0.11072	-0.002923	0.057122	0.087938	-0.048826	0.019828	0.31422	0.2969	-0.081336	0.13608	0.22708	0.207	0.28106	0.24269	0.4041	0.28073	0.27666	0.28542	0.46196	0.33426	0.40389	0.37758	0.2949	0.38747	0.27652	0.41742	0.48103	0.29748	0.31795	0.36972	0.27031	0.22104	0.014839	0.23255	0.15908	0.31375	0.27977	0.35821
AIMP2.1	0.13478	0.38675	0.2995	0.28373	0.1877	0.03397	0.15104	0.25928	0.13236	0.14965	0.033233	0.12081	-0.01198	0.012147	0.068238	-0.055655	0.02886	0.29292	0.27131	-0.11185	0.11036	0.21323	0.20206	0.25671	0.16998	0.43936	0.28798	0.26008	0.21896	0.42938	0.34636	0.38661	0.41495	0.26385	0.35117	0.2374	0.37285	0.42885	0.2691	0.25616	0.34493	0.23364	0.20629	-0.023516	0.15054	0.14744	0.30006	0.22459	0.38568
PMM2	0.022645	0.28404	0.23819	0.20862	-0.081261	-0.12074	0.13319	0.092004	0.3306	0.016005	0.091323	0.048845	0.090793	0.12238	0.18212	0.055526	0.17962	0.074721	0.0089816	-0.18247	0.069414	0.091781	0.055527	0.37014	0.35742	0.065097	-0.030557	-0.1187	-0.049128	0.323	0.32344	0.28774	0.14083	0.12798	0.16133	0.17269	0.26536	0.10948	0.028092	0.20217	0.12106	0.020813	0.16722	0.011182	0.42998	0.024737	0.24296	0.50923	0.19746
UBIAD1	-0.053459	0.32325	0.15041	0.15139	0.15758	0.060366	-0.040414	-0.049525	0.20248	0.094945	0.070771	-0.13547	-0.18216	0.31486	0.085433	-0.050533	0.035679	0.2301	0.22971	-0.24076	0.083078	-0.0050403	0.066562	0.057303	-0.12835	-0.079417	-0.06449	-0.070017	-0.076401	0.39658	0.47896	0.45719	0.34467	0.16118	0.54068	0.31153	0.20662	0.33447	0.1518	0.26367	0.30598	0.12704	0.34551	0.15055	0.36185	0.28686	0.24388	0.29392	0.3459
TFB2M	-0.045702	0.091674	0.11138	0.0972	-0.013801	0.029023	0.17542	0.21084	0.23466	-0.021979	0.09472	0.16152	0.037794	0.080314	-0.12955	-0.15251	0.18154	0.32884	0.28192	-0.003618	0.14218	0.27409	0.22985	0.12643	0.11322	0.017393	-0.012825	0.0092116	-0.0046256	0.28092	0.36288	0.20494	0.079455	-0.15914	0.21545	0.17468	0.22496	0.33436	0.16571	0.22404	0.27625	0.3034	0.33564	-0.041697	0.30181	0.46554	0.23122	0.37428	0.46689
CDK2	0.041278	0.29725	0.35739	0.36129	0.14768	0.15532	0.077692	0.1463	0.0041735	0.33401	0.029162	0.048706	0.28862	0.094617	-0.00014466	0.18311	-0.067458	0.17881	0.19019	0.04922	0.080659	0.021618	0.027346	0.020575	-0.15692	0.19122	0.10698	0.041233	0.030328	0.2067	0.055514	0.38739	0.20214	0.078309	0.19017	0.066775	0.34211	0.20145	0.38497	0.14651	0.32171	0.075886	0.12721	0.25467	0.18191	0.26752	0.085214	0.090724	0.052309
LSG1	-0.011486	0.23444	0.30218	0.31086	0.11699	0.23542	0.29725	0.10226	0.067062	0.16039	-0.0035454	0.058024	0.18755	0.13677	-0.079063	0.2095	0.057743	0.098062	-0.035733	0.14651	0.076463	-0.08018	-0.060211	-0.018952	0.016522	-0.065701	0.04451	0.15622	0.11848	0.09033	0.015466	0.25264	0.035518	0.12717	0.10462	-0.050397	0.26271	0.39603	0.45504	0.18793	0.21669	0.12001	0.34328	0.29328	0.38617	0.43185	0.14592	0.14905	0.087332
LSG1.1	0.028288	0.11488	0.24944	0.24237	0.14614	0.37568	0.24813	-0.050489	-0.038842	0.0013184	-0.10603	0.021374	0.06547	0.15663	-0.11487	0.11158	0.015603	0.20001	0.11633	0.19891	0.14571	-0.021239	-0.064752	0.0080022	0.075457	0.030229	0.093672	0.13441	0.14471	-0.028666	-0.040793	0.23615	0.027566	0.081542	0.11725	-0.11996	0.31112	0.46806	0.46889	0.25304	0.35748	0.25181	0.25264	0.23577	0.39896	0.36351	0.27119	0.24065	0.1483
ALG3	0.071226	0.28129	0.25481	0.26401	0.090395	0.18422	0.089112	-0.086748	0.2577	-0.01866	0.15482	0.32478	0.21477	0.2888	0.18318	0.43158	0.13537	0.48376	0.38873	0.35855	0.38363	0.44238	0.36096	0.32184	0.27027	0.12796	0.23322	0.30551	0.39175	0.27818	0.16483	0.35114	0.30158	0.27429	0.32738	0.0027769	0.30513	0.5062	0.39589	0.36666	0.41954	0.25926	0.32712	0.11681	0.43613	0.34717	0.35981	0.34689	0.37897
NOP16	0.28515	0.30829	0.24099	0.27469	0.37118	0.23798	0.11505	0.10591	0.46488	0.34247	0.3444	0.30697	-0.023043	0.28342	0.24316	0.60073	0.3233	0.35885	0.2434	0.36071	0.069424	0.30732	0.39381	0.19226	0.054285	0.14103	0.1194	0.36007	0.3544	0.45847	0.18685	0.55644	0.23505	0.31184	0.26092	0.3197	0.29418	0.39543	0.38977	0.51567	0.31214	0.092294	0.30093	0.17792	0.42188	0.19947	0.21795	0.077957	0.34849
ECE2	0.057703	0.24604	0.091746	0.11072	0.29483	0.19571	0.021679	0.10987	0.32532	0.23854	0.34127	0.2417	0.18232	0.4578	0.30011	0.61392	0.41771	0.51974	0.23052	0.33317	0.21219	0.34376	0.43558	0.35845	0.069861	0.092557	0.12601	0.24149	0.28475	0.43369	0.19908	0.25849	0.15328	0.14947	0.37002	0.36869	0.089397	0.35207	0.33384	0.29148	0.26498	0.16353	0.31896	0.11289	0.53864	0.37812	0.25515	0.13855	0.24614
CIRH1A	0.25377	0.25846	0.26417	0.26604	0.066342	0.21736	0.14367	0.031969	0.31057	0.081859	0.0010448	0.094146	-0.10978	0.30793	0.22433	0.11825	0.039736	0.31607	0.30975	0.047537	0.21762	-0.012053	-0.02058	0.23519	0.063417	0.30111	0.30676	0.15649	0.16631	0.40182	0.43821	0.49645	0.39885	0.17525	0.29338	0.20325	0.30782	0.32026	0.25285	0.28882	0.43813	0.14916	0.052049	-0.03135	0.32937	-0.0027494	0.20869	0.33561	0.13873
CIRH1A.1	0.10767	0.28944	0.29982	0.30672	0.022445	0.022302	0.064226	0.13917	0.16	-0.034259	-0.095939	0.11452	0.0029416	0.27612	0.38951	0.08151	0.03909	0.2474	0.24219	0.041729	0.29498	0.016259	0.0052209	0.24063	0.1201	0.33794	0.37654	0.14012	0.24824	0.46354	0.53037	0.35011	0.33873	0.25953	0.32071	0.26874	0.25832	0.23268	0.21645	0.21428	0.42938	0.15515	0.10017	0.10436	0.27792	0.045664	0.19856	0.36196	0.078487
DHODH	0.20501	0.096511	0.16364	0.17249	0.090909	0.16957	0.28589	0.12322	0.31209	0.029777	0.16848	0.14959	0.092712	0.28907	0.282	0.11723	0.18353	0.37647	0.29317	0.24248	0.35298	0.19413	0.11111	0.058478	0.037882	0.13959	0.28502	0.17717	0.25128	0.3224	0.62993	0.24083	0.16419	-0.014029	0.33513	0.088256	0.31738	0.27093	0.20523	0.21798	0.33551	0.17559	0.10331	-0.17916	0.16709	0.14246	0.24827	0.29006	0.46152
NCL	0.19114	0.38545	0.29777	0.30262	0.33426	0.13497	0.28737	0.042024	0.076866	0.02493	-0.14761	0.19763	-0.055608	0.32207	0.27199	0.17159	0.15403	0.45926	0.48299	0.16467	0.5394	0.29543	0.35395	0.11046	0.060796	0.35564	0.37618	0.31449	0.28329	0.42314	0.55657	0.51112	0.31843	0.23449	0.49751	0.37516	0.52602	0.41719	0.46041	0.49268	0.65254	0.32096	0.23592	0.18549	0.20276	0.25988	0.2437	0.37542	0.32393
FAM195A	0.034486	0.13163	0.029425	0.024017	0.24673	0.24397	0.19924	0.40886	0.33684	0.25232	0.19953	0.36245	0.23195	0.15801	0.029539	0.12929	0.1665	0.40777	0.23299	0.12011	0.22851	0.44513	0.42736	0.26898	0.21077	0.19632	0.1653	0.20624	0.10057	0.39659	0.032651	0.36086	0.17801	0.23463	0.10775	0.48968	0.29267	0.41933	0.29944	0.55681	0.27773	0.3002	0.076477	0.11323	0.31122	0.20255	0.20632	0.26937	0.071356
GPATCH4	-0.01468	0.13748	0.091646	0.086414	0.34808	0.24093	0.32426	0.23485	0.38568	0.12712	0.19151	0.31796	0.17115	0.38333	0.2347	0.31815	0.47828	0.47643	0.36321	0.2037	0.19905	0.23002	0.21754	0.14338	0.25128	0.10417	0.14657	0.1554	0.36142	0.37457	0.35547	0.22522	-0.02882	0.15135	0.36271	0.3046	0.27108	0.31779	0.20873	0.52827	0.43862	0.46312	0.32225	0.16472	0.55826	0.51525	0.36237	0.3798	0.38703
FLAD1	-0.10142	0.17775	0.041843	0.035968	0.40598	0.33948	0.081115	0.37181	0.60017	0.36417	0.29611	0.33051	0.27175	0.44907	0.26815	0.46398	0.40023	0.50641	0.36764	0.026372	0.040433	0.13847	0.18815	0.20108	0.079261	0.14713	0.22195	0.06892	0.3277	0.46425	0.2772	0.31351	0.29285	0.33667	0.28703	0.36887	0.16992	0.2082	0.072488	0.48451	0.24485	0.32847	0.1777	0.12427	0.45516	0.39626	0.2139	0.27598	0.22513
EXOSC5	0.092883	0.30143	0.17625	0.15423	0.28815	0.022889	0.22971	0.13463	0.09732	0.07532	-0.092569	0.18508	0.17457	0.24539	0.10054	0.15359	0.031264	0.39496	0.25238	0.13945	0.17607	0.22012	0.34291	0.34189	0.24488	0.29638	0.19507	0.090134	0.14413	0.3421	0.18017	0.21317	0.073853	0.25856	0.343	0.55258	0.35779	0.1989	0.3707	0.45156	0.32887	0.45634	0.37707	0.39306	0.29013	0.35006	0.17534	0.42311	0.031598
PA2G4	0.10707	0.23666	0.21893	0.21547	0.19028	0.096074	0.14197	0.14678	0.23618	0.19404	0.10931	0.32877	0.50051	0.28075	0.32773	0.29916	0.11044	0.31126	0.23706	0.23926	0.23235	0.21257	0.16811	0.37426	0.28924	0.26518	0.34832	0.23021	0.50395	0.54193	0.37345	0.28199	0.094962	0.37242	0.30606	0.44805	0.37413	0.34289	0.41142	0.40865	0.32323	0.23698	0.19914	0.29907	0.46963	0.3793	0.15893	0.48899	0.10575
CCDC137	0.17568	0.37669	0.23416	0.22645	0.27346	0.21044	0.25002	0.06737	0.23759	0.032697	0.086174	0.10777	0.23274	0.33412	0.28002	0.25421	0.19961	0.3852	0.21427	0.2925	0.39934	0.2919	0.23562	0.40973	0.45537	0.10109	0.16212	0.28794	0.35358	0.36001	0.23708	0.26786	0.21316	0.31595	0.42095	0.24231	0.41093	0.39286	0.39302	0.34739	0.43303	0.33067	0.32757	0.32918	0.58104	0.33135	0.29896	0.29913	0.16323
C19orf48.....SNORD	0.20516	0.14161	-0.039307	-0.035654	0.45501	0.27555	-0.066714	0.11168	0.32478	0.33525	0.27578	0.21023	0.17598	0.31629	0.18385	0.40032	0.23351	0.58485	0.3948	0.3779	0.24091	0.3411	0.45111	0.42789	0.12882	0.21384	0.22557	0.26081	0.26091	0.48502	0.23556	0.17524	0.2098	0.088338	0.29632	0.58353	0.15186	0.28244	0.43906	0.34365	0.29803	0.1887	0.22455	0.17602	0.4732	0.30646	0.25805	0.27966	0.067479
IMP4	0.13452	0.23066	0.23098	0.21091	0.24908	0.024344	0.24079	0.10341	0.34501	0.38085	0.28224	0.25806	0.22948	0.41912	0.36071	0.47503	0.44502	0.46932	0.29017	0.15543	0.18511	0.30852	0.36228	0.33727	0.15897	0.41673	0.42309	0.20711	0.40859	0.45311	0.46467	0.32222	0.2013	0.25116	0.50508	0.45109	0.34406	0.25935	0.26208	0.46497	0.35183	0.3702	0.3436	-0.014577	0.28382	0.26357	0.32647	0.44941	0.30902
PTRH2	0.17468	0.19883	0.029746	0.020255	0.15445	-0.092776	0.13862	-0.058327	0.24455	0.26145	0.25836	0.14729	0.36136	0.2511	0.18043	0.27885	0.33354	0.38808	0.055075	0.17933	0.13722	0.19298	0.26461	0.512	0.27374	0.10647	0.17951	0.22735	0.24506	0.3518	0.32723	0.10892	0.0035298	0.10614	0.33213	0.39139	0.11001	0.14831	0.19225	0.26362	0.17809	0.18835	0.40423	0.15501	0.49351	0.42752	0.16327	0.37034	0.19817
RPP40	0.10355	0.12868	-0.015454	-0.0076332	0.21133	0.15311	0.1652	-0.025205	0.18094	0.24972	0.1809	0.15479	0.15102	0.41286	0.1325	0.31477	0.2514	0.47789	0.31314	0.17143	0.20118	0.23214	0.31388	0.23084	0.0061002	0.069155	0.23992	0.27064	0.36647	0.34138	0.25508	0.21405	0.061496	0.14982	0.47053	0.38622	0.12996	0.42683	0.35601	0.48349	0.37292	0.38707	0.51806	0.30088	0.48182	0.55388	0.26283	0.36098	0.12142
MIR1292.....NOP56.	0.43314	0.33994	0.20368	0.22635	0.25334	0.076481	0.10381	0.042153	0.19738	0.15784	0.20077	0.31922	0.025845	0.20683	0.12343	0.45495	0.22912	0.4382	0.24554	0.48587	0.27989	0.63776	0.74776	0.4334	0.10306	0.32022	0.26988	0.52058	0.23095	0.40423	0.10303	0.30391	0.28822	0.1528	0.29614	0.54649	0.30466	0.37854	0.59494	0.41252	0.41891	0.26635	0.5061	0.30951	0.28349	0.25574	0.23882	0.17965	0.047196
MRTO4	0.16218	0.37631	0.26774	0.25821	0.12619	0.024435	0.066308	0.034729	0.12539	0.13578	-0.020293	0.096949	0.06479	0.093798	0.11249	0.36362	0.17863	0.3566	0.081757	0.21797	0.19187	0.43107	0.58485	0.32853	0.10645	0.30195	0.20572	0.20746	0.088958	0.22468	0.047377	0.34456	0.24121	0.25791	0.35233	0.56225	0.3922	0.24768	0.47015	0.35537	0.26992	0.27026	0.52715	0.2794	0.21197	0.16675	0.037556	0.24185	0.12356
C11orf48.....LOC10	0.2899	0.29999	0.21453	0.20948	0.17435	-0.069072	0.09727	0.12663	0.064122	0.12445	0.033754	0.12454	-0.0019343	0.002948	0.09695	0.30653	0.33504	0.36463	0.17774	0.28199	0.18699	0.48911	0.66177	0.35602	0.1212	0.3821	0.28938	0.25918	0.12798	0.2224	0.044383	0.1756	0.12887	0.020265	0.21295	0.45337	0.18191	0.26087	0.40523	0.26804	0.30373	0.19433	0.4014	0.16096	0.20462	0.23258	0.093581	0.21307	0.1029
DDX18	0.14619	0.4678	0.36469	0.34906	0.29978	0.032426	0.15888	-0.046553	0.13778	0.032624	-0.091635	0.040067	-0.080072	0.28676	0.31383	0.24915	0.10396	0.47979	0.30042	0.18197	0.31298	0.18374	0.24727	0.40371	0.30288	0.33153	0.26681	0.19513	0.23272	0.4066	0.5319	0.32035	0.36481	0.35638	0.52543	0.45721	0.53473	0.21712	0.43483	0.32121	0.38891	0.39649	0.47867	0.27852	0.36462	0.2367	0.44835	0.60747	0.39846
ATIC	0.24197	0.43518	0.45162	0.43272	0.31387	0.24744	0.4375	0.11382	0.27497	0.037054	-0.063645	0.31414	0.19046	0.38836	0.33317	0.50684	0.34033	0.59779	0.43249	0.30363	0.35843	0.33814	0.33295	0.33272	0.28818	0.49159	0.49826	0.3028	0.50887	0.31653	0.39204	0.35225	0.2818	0.39079	0.49037	0.28442	0.61721	0.35052	0.44625	0.54456	0.58747	0.5214	0.36279	0.17056	0.35516	0.29101	0.41834	0.48671	0.43399
WDR12	0.42498	0.39822	0.37931	0.37983	0.18613	0.25479	0.35523	0.010344	0.24701	0.027454	0.082425	0.12285	0.13918	0.18877	0.11247	0.29898	0.13158	0.60362	0.40586	0.37001	0.35933	0.464	0.40586	0.40389	0.30601	0.35743	0.33436	0.36142	0.35635	0.36694	0.38963	0.32316	0.33255	0.19748	0.44095	0.2769	0.60084	0.51401	0.58753	0.37413	0.49373	0.45148	0.42235	0.060721	0.3852	0.31379	0.4431	0.51594	0.54409
WDR74	0.34628	0.4051	0.32323	0.33661	0.31063	0.15112	0.28085	0.14188	0.14067	0.074359	0.0053679	0.12247	0.023941	0.15872	0.14626	0.14491	0.076957	0.46834	0.38497	0.30691	0.36967	0.48085	0.57939	0.26109	0.12404	0.27647	0.36184	0.3666	0.24399	0.42246	0.34877	0.40108	0.31134	0.1594	0.42532	0.44045	0.43755	0.62226	0.69864	0.48765	0.54549	0.41193	0.57008	0.3951	0.34321	0.4855	0.29128	0.50752	0.23962
NOLC1.1	0.37743	0.30925	0.25532	0.26767	0.36429	0.30596	0.30242	0.054338	0.37628	0.2263	0.3494	0.25692	0.068939	0.49837	0.26036	0.3443	0.34857	0.52871	0.49707	0.25752	0.2098	0.46844	0.38611	0.27139	0.09411	0.31837	0.35348	0.41835	0.45614	0.52633	0.39902	0.51996	0.38298	0.32347	0.62011	0.40995	0.46318	0.63516	0.47455	0.64059	0.72827	0.62594	0.44566	0.19889	0.43843	0.36784	0.45458	0.35224	0.29382
C10orf2	0.23275	0.10467	0.12857	0.11868	0.29708	0.28008	0.29148	0.0098892	0.093991	0.021585	0.078167	0.28034	0.072972	0.35235	0.15598	0.21021	0.29252	0.62073	0.5377	0.45015	0.44259	0.539	0.47659	0.28274	0.21407	0.30096	0.33827	0.34256	0.41933	0.24241	0.23425	0.31678	0.10613	0.12406	0.51994	0.35618	0.38103	0.61681	0.60566	0.59646	0.73115	0.60719	0.45712	0.26305	0.42561	0.47571	0.4285	0.39422	0.31441
FARSB	0.5196	0.49539	0.46798	0.46684	0.28221	0.28066	0.4937	0.20918	0.18783	0.14202	-0.16674	0.19902	0.078429	0.18752	0.04847	0.30274	0.15018	0.37842	0.23748	0.20233	0.28632	0.24862	0.30151	0.2748	0.16312	0.49087	0.52118	0.46333	0.33727	0.3285	0.1747	0.54043	0.42921	0.38064	0.23219	0.30099	0.60082	0.47339	0.54332	0.52101	0.57937	0.31216	0.26558	0.26551	0.22697	0.15922	0.12727	0.21769	0.098982
CDCA8	0.38875	0.56168	0.48756	0.48537	0.33222	0.15772	0.20421	0.23611	0.35425	0.36704	0.15193	0.12979	0.078455	0.23179	0.29341	0.27971	0.088893	0.39387	0.29907	0.12915	0.15886	0.28183	0.35599	0.36404	0.033069	0.49595	0.44855	0.31044	0.30026	0.60476	0.43775	0.61523	0.57088	0.44027	0.57256	0.56204	0.51235	0.4427	0.55585	0.41993	0.47789	0.27677	0.38503	0.28281	0.21405	0.19973	0.19794	0.25945	0.27259
HSPD1	0.31959	0.44095	0.40799	0.39626	0.29867	0.12542	0.31524	0.11912	0.29028	0.15862	0.050799	0.23755	-0.029632	0.2729	0.3758	0.54176	0.3531	0.52385	0.35386	0.34337	0.36596	0.41895	0.53174	0.36538	0.28616	0.52858	0.45343	0.27386	0.41476	0.42148	0.39274	0.5598	0.31245	0.36369	0.58429	0.54003	0.5359	0.40823	0.55476	0.50492	0.46817	0.34688	0.43076	0.22573	0.21977	0.15898	0.26758	0.3319	0.48807
PHB	0.33415	0.32891	0.10322	0.11533	0.27606	0.081173	-0.020979	0.069196	0.47489	0.32516	0.28062	0.22028	0.24492	0.21481	0.23725	0.47561	0.19112	0.52305	0.26954	0.37705	0.1573	0.248	0.36168	0.55378	0.33426	0.24845	0.28907	0.37431	0.38317	0.64778	0.37504	0.36903	0.30278	0.28636	0.28655	0.54135	0.26107	0.31065	0.37729	0.35962	0.21797	0.11096	0.30874	0.16741	0.55786	0.27076	0.25344	0.33691	0.33562
PNPT1	0.39682	0.35836	0.20761	0.20675	0.099997	0.049624	0.18339	0.091158	0.37883	0.26067	0.14691	0.13857	0.13955	0.25085	0.26373	0.42643	0.214	0.31975	0.18784	0.17097	0.11835	0.21117	0.26645	0.49809	0.26856	0.37144	0.31359	0.36722	0.43086	0.54524	0.40341	0.48109	0.36445	0.41271	0.41965	0.46815	0.41849	0.36793	0.47943	0.41325	0.38487	0.24684	0.55436	0.31902	0.46198	0.30898	0.3168	0.34882	0.32019
PAICS	0.39054	0.23625	0.16813	0.14988	0.094968	0.20901	0.30244	0.18834	0.45805	0.14233	0.088133	0.42981	0.082727	0.25188	0.30143	0.62828	0.31735	0.46281	0.35651	0.33081	0.26382	0.41649	0.47657	0.44063	0.19031	0.5044	0.49585	0.29841	0.43661	0.30624	0.15062	0.57053	0.32653	0.34589	0.35236	0.35604	0.25211	0.38619	0.46482	0.5012	0.42873	0.16288	0.39319	0.14268	0.20479	0.17537	0.03851	0.1219	0.3137
DKC1.....MIR664B..	0.23444	0.13817	0.022201	0.0049238	0.23694	0.20212	0.22502	0.15689	0.32648	0.079438	0.13091	0.40581	0.086417	0.40277	0.46441	0.47948	0.34952	0.64432	0.57684	0.31008	0.4009	0.54445	0.54164	0.37532	0.2194	0.51111	0.48229	0.26968	0.52433	0.40239	0.31824	0.54864	0.21817	0.39187	0.59763	0.55332	0.34369	0.60311	0.51156	0.69468	0.63371	0.45078	0.29053	0.058314	0.2846	0.13318	0.29226	0.31239	0.40115
DKC1.....MIR664B..	0.066906	0.23656	0.14479	0.11202	0.28603	0.08022	0.1237	0.1839	0.17029	0.026687	-0.15334	0.18048	-0.067971	0.32916	0.46174	0.3771	0.17359	0.58386	0.5583	0.12663	0.27684	0.26808	0.3655	0.27893	0.17217	0.58331	0.47958	0.034357	0.41666	0.3644	0.38864	0.43808	0.30037	0.45271	0.60257	0.52061	0.37549	0.36798	0.40818	0.5136	0.52376	0.41971	0.31269	0.14638	0.16533	0.080904	0.33897	0.40045	0.44971
ABL2	-0.036047	0.09522	0.17393	0.18554	-0.059862	0.031178	-0.045156	-0.045005	0.07091	-0.049913	-0.099128	0.0033089	-0.24402	-0.16357	-0.12689	-0.07599	-0.2481	0.29616	0.15285	0.10861	0.0082572	0.038027	0.067108	0.014889	0.10563	-0.022794	-0.041869	0.16764	0.10396	0.036442	0.073758	0.032875	0.17812	-0.0010467	-0.0054573	-0.16992	0.10642	0.086165	0.063946	0.019805	-0.12349	0.10787	0.16702	-0.092606	0.069393	0.040534	0.23758	0.14635	0.56925
X.1	0.02575	0.0085016	0.045604	0.057749	-0.12301	0.15777	-0.29039	-0.28237	0.066426	-0.078668	-0.038664	-0.10359	-0.21213	-0.11234	-0.22127	-0.047398	-0.33735	0.27851	0.26832	0.1377	0.14315	-0.0038403	-0.050649	0.040023	0.029343	-0.14715	-0.16491	0.061212	-0.075158	-0.050299	0.023201	0.10826	0.2303	-0.17443	-0.17507	-0.32392	0.15245	0.088974	0.071235	-0.098565	-0.091957	-0.076664	-0.13123	-0.32081	0.091422	-0.1512	0.1568	0.17231	0.32151
LAMC2	-0.14336	-0.067994	-0.10997	-0.12072	0.042784	-0.026212	-0.14143	-0.12502	0.27258	0.12843	-0.097454	0.17354	-0.099042	-0.042187	-0.14049	0.34862	0.059709	0.34555	0.22536	0.10308	0.042666	-0.055957	0.10231	0.091552	0.17821	-0.073058	-0.018203	0.0032909	0.10526	-0.086506	-0.097496	0.10475	0.11318	0.016504	-0.17793	-0.18408	-0.02173	-0.19582	-0.10206	0.076425	-0.15553	-0.034036	0.14334	-0.026138	0.019598	0.1389	0.0045414	0.085017	0.41236
TLDC1	-0.048366	-0.13418	-0.1628	-0.17347	-0.22165	-0.0069255	-0.15554	-0.013091	0.17438	-0.22308	-0.12266	0.19759	0.2436	-0.18305	-0.094447	0.1321	-0.19717	0.30908	0.34121	0.23577	0.13685	0.11191	0.055473	0.1876	0.36266	-0.0055188	0.067231	-0.118	0.19605	-0.060862	-0.10238	0.055649	0.050925	0.014607	-0.13673	-0.20857	-0.057968	0.053569	-0.01466	-0.010332	-0.079194	-0.10102	-0.083301	-0.097587	0.031671	-0.0081408	-0.037061	0.04633	0.42058
AKAP12	0.031179	-0.03499	-0.13127	-0.12858	-0.16874	-0.026616	-0.3193	-0.22951	0.23918	-0.16752	0.044692	0.15071	-0.059841	-0.24608	-0.18841	0.15771	-0.17797	0.39908	0.40634	0.31274	0.19002	0.2121	0.18484	0.20904	0.39901	-0.094434	-0.051265	0.08153	0.079196	-0.026649	-0.094509	0.04392	0.20415	-0.10777	-0.16831	-0.21197	-0.044761	0.024015	0.0017944	-0.040369	-0.13375	-0.034141	0.0076959	-0.18891	0.084666	-0.09109	0.080917	0.13772	0.40207
AKAP12.1	0.027646	-0.045757	-0.13423	-0.13169	-0.16259	-0.026154	-0.32536	-0.24754	0.22712	-0.16282	0.044141	0.14631	-0.075557	-0.26	-0.21589	0.13619	-0.18577	0.38419	0.39495	0.3034	0.18433	0.19704	0.17159	0.19526	0.39882	-0.096988	-0.061375	0.082527	0.055277	-0.040349	-0.10558	0.048048	0.20431	-0.12385	-0.18484	-0.22333	-0.050593	0.011435	-0.0090294	-0.047699	-0.13563	-0.035571	-0.0018872	-0.1963	0.062771	-0.10635	0.065335	0.12059	0.38352
ABCC3	-0.44192	-0.14628	-0.19351	-0.16357	-0.29906	-0.033384	-0.36007	0.019605	0.0886	-0.19496	0.013673	0.20786	-0.032897	-0.11865	-0.10711	-0.0041204	-0.0039768	0.08047	0.10738	-0.17863	0.142	-0.097091	-0.12723	-0.062336	0.051395	-0.21844	-0.17234	-0.11045	-0.098568	0.009403	0.015399	-0.090431	-0.03968	-0.17825	-0.31251	-0.2307	-0.36104	-0.10698	-0.36001	-0.13715	-0.22053	-0.24655	-0.29526	-0.35342	0.074433	-0.063755	-0.067816	0.021996	0.0077636
ABCC3.1	-0.39748	-0.15849	-0.17663	-0.14437	-0.31726	-0.011088	-0.3801	-0.042288	0.07471	-0.21439	-0.010446	0.15996	-0.077133	-0.15995	-0.14723	-0.026267	-0.098359	0.10548	0.13904	-0.14779	0.12414	-0.071804	-0.099648	-0.06654	0.043384	-0.20193	-0.19412	-0.12081	-0.13578	-0.0068007	0.020069	-0.075269	-0.017342	-0.22272	-0.31403	-0.23364	-0.28557	-0.1168	-0.308	-0.14975	-0.22456	-0.19455	-0.242	-0.35182	0.029627	-0.088522	-0.03534	0.084688	0.064578
FGD6	-0.35156	0.047891	-0.046395	-0.063382	-0.22619	0.020334	-0.23092	-0.13979	-0.038572	-0.22516	-0.21139	0.027753	-0.12196	0.1246	-0.063216	0.10783	-0.07536	0.29916	0.14742	-0.067175	0.1979	0.073057	0.13911	0.15735	-0.050054	-0.14028	-0.20267	-0.17017	-0.22782	-0.15832	-0.10843	0.030846	0.069112	-0.13724	0.0027821	-0.16698	-0.099121	-0.07575	-0.078465	-0.050482	-0.063743	-0.013009	0.17982	-0.038835	0.24543	0.28523	0.088143	0.21205	0.22817
GPRC5A.1	-0.47628	-0.041388	0.042219	0.01384	-0.072237	0.0042719	-0.21892	-0.12861	0.027121	-0.24674	-0.20151	0.18349	-0.077523	0.015913	-0.12894	0.03817	-0.029688	0.15976	0.25076	-0.069192	0.21169	0.025225	-0.021429	-0.0045091	0.20724	-0.16068	-0.074015	-0.24496	-0.14688	-0.12669	-0.052307	0.0014809	0.079162	-0.087465	-0.15342	-0.28544	-0.039592	-0.19916	-0.24679	0.089688	0.0065097	0.0025711	0.031955	0.082809	0.060286	-0.038071	0.16755	0.27179	0.053399
PLAU	0.088995	0.12319	0.058315	0.066538	-0.14407	-0.12961	-0.13257	-0.3134	-0.079791	0.068684	0.028792	-0.023923	-0.06405	0.17048	-0.052733	-0.011421	-0.021521	0.12783	0.10494	-0.061805	0.16542	0.16361	0.2666	0.20188	-0.15647	-0.039105	0.22067	0.29494	0.24507	0.19521	0.19252	0.13552	0.25254	-0.067028	0.36257	0.080234	-0.14903	0.304	0.15478	0.019071	0.10302	0.022988	0.43589	0.1376	0.0045528	0.24882	-0.16429	-0.013892	-0.044743
PLEC.1	-0.03671	0.12518	0.20536	0.20309	-0.045637	0.00010878	-0.10598	-0.19405	0.13313	-0.0048851	-0.024749	0.26436	-0.18718	0.4441	0.2318	0.33569	0.15568	0.17588	0.23564	-0.033673	0.0088326	0.17528	0.24545	0.24289	-0.029534	0.15971	0.27539	0.17325	0.40607	0.31295	0.1593	0.27656	0.26802	0.17741	0.36724	0.18453	0.0027186	0.14779	0.025166	0.32386	0.21882	0.21246	0.37997	0.305	0.14432	0.014299	0.14448	0.14738	-0.010058
PC	-0.031359	0.33926	0.29794	0.27824	-0.08336	-0.064465	-0.032698	0.020796	0.23359	-0.31902	-0.097147	0.37833	0.10871	-0.044518	-0.072117	0.044812	-0.012157	0.4326	0.403	0.1865	0.44117	0.35804	0.32901	0.34022	0.48621	0.18784	0.33596	0.23132	0.27578	0.21798	0.30699	0.13684	0.43059	0.11218	0.16591	0.023246	0.22905	0.23281	0.11495	0.1133	0.11053	0.23731	0.16504	-0.054415	-0.038949	0.098954	0.068453	0.25505	0.36647
MTMR11	0.20871	-0.0096338	-0.023932	-0.037611	-0.037591	0.07955	0.058168	0.077606	0.47173	0.056163	0.15468	0.23404	0.040858	0.043342	-0.027387	0.1628	0.078915	0.41167	0.41648	0.18698	0.061307	0.25177	0.18134	0.39243	0.3573	0.10701	0.15774	0.11532	0.27425	0.20997	0.061806	0.18752	0.25179	0.096594	-0.061564	-0.047728	0.063348	0.19241	0.037209	0.2379	0.10834	0.25724	0.1513	-0.066131	0.26183	0.3469	0.1955	0.381	0.41573
GPRC5A	-0.14305	0.021784	-0.021662	-0.044016	-0.096011	-0.037799	-0.083166	-0.0010087	0.40052	-0.011024	0.15043	0.43078	0.19848	-0.029894	-0.069722	0.26734	0.21176	0.36598	0.34523	0.15477	0.30544	0.26111	0.15802	0.2538	0.47901	-0.02748	0.13619	0.10524	0.21591	0.11603	0.089397	0.15442	0.19604	0.071605	-0.079892	-0.11432	0.049707	0.032994	-0.11035	0.2495	0.041803	0.025962	0.062937	-0.084569	0.17703	0.00042146	0.12897	0.23255	0.2718
HK2.....RP11.259N1	0.11016	0.20517	0.21934	0.20952	0.047968	-0.14639	-0.084715	-0.25279	0.012531	0.093793	0.050538	-0.019107	-0.15451	0.092437	0.03943	0.13623	-0.051633	0.11534	0.22711	0.14398	-0.069494	-0.24628	-0.23637	0.07196	0.015974	0.069035	0.078573	-0.025065	0.16682	0.0093787	0.13282	0.068205	0.11965	0.14071	0.18649	-0.098162	0.040149	-0.07206	0.047278	0.004853	0.08414	0.057841	0.15331	0.2094	0.15642	0.022923	0.10169	0.16298	-0.025365
LOC101928717.....S	0.033548	-0.043769	-0.03823	-0.063325	0.15196	0.1453	-0.11617	-0.0075291	0.28803	0.17493	0.17346	0.33705	0.20492	0.08533	0.095687	0.22022	0.12393	0.46513	0.40964	0.29141	0.26253	0.13419	0.051773	0.20381	0.23945	0.33649	0.4447	0.22187	0.37821	0.055019	0.11107	0.17406	0.25249	0.31135	0.10966	0.02517	0.21431	0.19192	0.14146	0.38464	0.32106	0.30602	-0.026565	-0.032128	0.071952	-0.035531	0.2798	0.21422	0.1155
BID	0.27993	0.047929	0.16082	0.15609	0.021278	0.013229	0.15358	0.012326	0.024027	0.11906	0.12878	0.29451	0.26131	0.14148	0.16032	0.32234	0.27229	0.25642	0.17131	0.35115	0.21389	0.258	0.23236	0.12327	0.0078143	0.47729	0.59644	0.39323	0.39956	-0.053423	-0.018051	0.11303	0.11532	0.16886	0.07165	-0.12101	0.16285	0.22341	0.2032	0.30776	0.41489	0.37393	0.14628	0.10221	-0.031975	0.20157	0.13054	0.098331	-0.075651
MYC	0.074595	-0.20687	-0.093024	-0.048809	0.11873	0.22002	-0.083424	-0.19978	-0.10993	0.03194	0.031702	0.19419	-0.1176	0.063384	0.030922	0.19984	0.022676	0.14098	0.1841	0.3255	0.1935	0.060499	0.095694	-0.17689	-0.14056	-0.029299	0.04587	0.30425	0.24936	-0.020793	0.020675	0.18403	-0.10208	-0.10631	-0.011515	-0.0098545	-0.072194	0.2626	0.35993	0.19719	0.20182	-0.025826	0.042284	0.038271	0.04485	0.0086382	-0.070549	-0.13191	0.011539
RCL1	-0.0082086	-0.16183	-0.23092	-0.20245	0.073072	0.051947	0.01585	0.11281	0.15997	0.13766	0.23498	0.29715	0.025456	0.072621	0.30324	0.45252	0.32125	0.211	0.11876	0.20784	0.025926	0.0089095	0.048232	-0.10799	-0.018284	0.15537	0.14462	0.22866	0.35597	0.036003	0.15754	0.05837	-0.14582	0.075389	0.055092	0.078778	-0.1021	0.057089	0.048521	0.13826	-0.032002	0.021317	-0.02061	-0.25705	0.014786	-0.038645	0.042248	-0.10547	0.26887
NPM1	0.013935	0.18669	-0.079048	-0.045572	0.058888	-0.1133	-0.31785	0.010911	0.013025	-0.023795	-0.04856	0.09976	-0.041604	-0.032997	0.325	0.40993	-0.13858	0.28146	0.28154	0.27657	0.17394	0.33424	0.46189	0.084479	0.047475	0.075292	0.11052	0.15097	0.19923	0.19821	-0.01832	0.25397	0.20803	0.37911	0.1281	0.4532	0.07816	0.1979	0.36563	0.2883	0.023808	0.064853	0.30219	0.29276	0.12648	-0.068932	-0.069677	0.24183	-0.02939
ALDH1B1	-0.011541	-0.11768	-0.047811	-0.016325	-0.18737	-0.081409	-0.28582	0.10509	-0.13858	-0.094953	0.044317	0.1133	-0.04089	-0.31155	-0.028875	-0.036913	-0.076053	0.14386	0.13576	0.34803	0.28237	0.24285	0.23353	0.032689	0.051174	0.16425	0.25559	0.25082	0.098349	0.015173	-0.065357	-0.095666	0.059592	-0.12169	-0.27096	-0.13379	-0.18825	0.21661	0.15713	-0.097063	0.0023328	-0.04825	-0.0773	-0.053076	-0.072462	0.091825	0.12765	0.045756	0.065654
FGFBP1	0.072151	-0.11573	-0.13611	-0.1223	0.017548	-0.11388	-0.0066189	0.072316	-0.13001	0.088765	0.055501	-0.11981	-0.01936	-0.19767	0.13236	0.16013	0.12989	0.042936	0.078319	0.17635	0.039312	0.033051	0.11703	-0.14921	-0.026953	0.19329	0.30949	0.10485	0.12894	-0.086294	-0.0017092	-0.14437	-0.11958	-0.08217	-0.13951	-0.031185	-0.12124	0.030798	0.077688	-0.022237	-0.017983	0.18994	0.18871	-0.013282	-0.15823	0.11547	-0.10427	0.18209	-0.16756
LOC101928717.....S	-0.18373	-0.15597	-0.15012	-0.1469	0.19088	0.14311	-0.12092	0.0020896	-0.13003	0.057266	-0.048069	-0.12298	0.16871	-0.033622	0.013555	-0.29758	-0.14159	0.0061091	0.19919	-0.014333	0.035106	-0.085941	-0.21201	-0.27906	-0.16487	-0.15956	-0.16525	-0.26774	-0.0547	0.075102	0.14424	-0.040614	-0.20841	-0.032213	0.082693	0.25428	0.10568	-0.023537	0.013637	0.049606	0.15311	-0.037009	-0.27669	0.00029766	0.1147	-0.088167	-0.19193	0.077969	-0.15801
SLITRK6	0.059214	-0.11773	-0.14158	-0.12466	0.26404	0.34841	0.17222	0.27192	-0.015461	0.12668	-0.15527	-0.060974	0.07247	-0.1356	-0.20126	-0.052134	-0.23147	0.12699	0.18279	0.024484	-0.056543	-0.10738	-0.14094	-0.28779	-0.16906	-0.076029	0.012035	-0.049323	-0.033776	-0.15136	-0.20306	0.018777	0.11083	0.073758	-0.18782	-0.057213	0.019541	0.14785	0.23087	0.047891	0.080308	-0.06413	-0.13012	-0.029198	-0.073529	-0.053755	-0.1393	-0.12689	-0.10357
TAF4B	-0.20531	-0.12779	-0.21528	-0.19386	-0.14557	-0.073457	-0.070207	-0.18577	-0.28762	-0.12246	-0.21085	-0.22402	-0.036101	0.073635	0.16865	0.25356	0.017291	0.0241	0.014754	0.053262	0.15585	-0.023698	0.086978	-0.098855	-0.18487	-0.22074	-0.24181	-0.22521	-0.093782	-0.2534	-0.10671	-0.12974	-0.29788	-0.047401	0.092702	0.056171	-0.12717	-0.12087	0.2514	-0.0063395	0.045444	0.054587	0.41784	0.47207	0.17312	0.32016	0.03194	0.20887	-0.067855
ZBED2	0.035557	-0.071957	-0.066226	-0.075104	-0.25975	-0.04709	-0.102	-0.38116	-0.19508	-0.068003	-0.25108	0.048114	-0.12619	-0.0038355	-0.1366	0.2413	-0.17684	-0.055252	-0.079788	0.11227	0.1444	-0.084926	0.02739	0.16127	-0.037972	0.11734	0.026997	0.15741	-0.023002	-0.2374	-0.23801	0.10504	-0.017831	0.09686	-0.15308	-0.1196	0.034644	-0.086047	0.28873	0.10612	0.077128	0.065115	0.41939	0.41373	-0.00041571	0.22105	0.013262	0.13569	-0.20882
WDR12.1	0.039295	-0.070433	-0.01936	-0.02276	0.014995	0.17093	0.11656	-0.2372	-0.39037	-0.21189	-0.23893	-0.14698	-0.085323	-0.13201	-0.18976	-0.021435	-0.17712	0.068915	0.098646	0.2509	0.2303	0.18742	0.14594	-0.07411	0.064739	-0.11609	-0.22694	0.017957	-0.05963	-0.34296	-0.34129	-0.14872	-0.30521	-0.15247	-0.0068961	-0.12535	0.1387	0.10972	0.37513	0.056074	0.12495	0.15673	0.18845	0.23955	0.10425	0.25821	0.14734	0.1077	0.05996
SLC6A15	0.13261	-0.07225	0.10755	0.12283	0.076748	0.37962	0.24507	0.022511	-0.15356	-0.083043	-0.20667	0.089758	-0.036319	-0.046786	-0.034521	0.042432	-0.05627	0.11686	0.095273	0.37802	0.38953	0.21983	0.16922	-0.071532	0.025111	0.040358	0.10346	0.31247	0.22124	-0.09736	-0.0092601	0.27103	-0.019341	0.0017198	0.04508	-0.06787	0.28762	0.52364	0.68067	0.22771	0.34686	0.0083185	0.20948	0.18972	0.11357	0.21991	0.14948	-0.010092	0.29217
SLC6A15.1	0.1361	-0.063667	0.10452	0.11391	0.0055025	0.29549	0.22412	-0.067755	-0.20742	-0.11727	-0.23967	-0.015686	-0.035549	-0.048726	-0.020103	-0.048812	-0.08711	0.12945	0.12265	0.29677	0.36879	0.17514	0.10567	-0.027	0.007639	0.02863	0.061309	0.22796	0.19755	-0.13471	0.044289	0.21854	-0.012393	-0.0103	0.1318	-0.053784	0.2722	0.44608	0.63441	0.15474	0.34117	0.061168	0.19551	0.19565	0.069599	0.16907	0.12632	0.0076746	0.32777
CGN	-0.21797	0.14743	0.18451	0.16986	-0.26229	-0.069783	0.059953	0.037871	0.049291	-0.1554	-0.19988	-0.095033	-0.19067	0.043823	-0.073624	-0.18397	-0.12625	-0.2028	-0.12729	-0.36208	-0.010514	-0.047808	0.0083624	0.066068	0.027131	-0.11069	-0.11027	-0.1169	-0.097396	0.13915	0.073154	0.23562	0.14734	0.10061	0.13265	-0.035885	0.010497	0.20672	0.065848	0.062013	0.043847	0.061308	0.46136	0.2825	0.11459	0.32332	-0.0065245	0.17184	0.076015
NIT1	-0.095262	0.27205	0.34095	0.3161	0.090958	0.13668	0.22567	0.21427	0.53592	0.12714	0.20722	-0.026869	0.083792	0.10658	-0.01958	-0.013975	0.16207	0.023543	-0.010796	-0.14202	-0.16852	-0.044589	-0.093059	-0.023784	0.18411	-0.19776	-0.11026	-0.24165	-0.10116	0.17616	0.12307	0.14053	0.1611	0.062817	0.10399	-0.070337	0.25335	0.01989	-0.1933	0.11141	-0.055499	0.13223	0.056244	0.013856	0.28685	0.086573	0.12923	0.24824	0.21957
SSH3	-0.12871	0.28085	0.34042	0.31028	-0.050319	-0.078999	0.045869	0.1097	0.41192	0.018404	-0.0030287	0.053641	-0.13266	-0.058697	0.047387	-0.098723	-0.031124	-0.15667	-0.15521	-0.20219	-0.11356	-0.019513	-0.0032988	0.18605	0.28121	-0.049504	0.015055	0.00095061	0.052028	0.23211	0.17038	0.18482	0.31999	0.30748	0.018626	-0.014975	0.19008	0.041	-0.093174	0.056452	-0.19441	0.025649	0.23314	0.069322	0.066303	0.13495	0.05789	0.27799	0.26999
ERBB3	-0.35894	-0.047431	0.10905	0.097312	-0.067588	-0.01303	0.15816	0.27997	-0.028721	-0.091702	-0.11258	0.012829	0.2623	-0.044821	0.048375	-0.092769	-0.098458	-0.088393	-0.080517	-0.21211	-0.07984	0.0062215	-0.053823	-0.14583	-0.015048	-0.068985	-0.13309	-0.37325	-0.16408	-0.13196	-0.11483	-0.15983	-0.18793	-0.001328	-0.14207	-0.25899	0.047764	-0.15614	-0.15172	-0.046698	-0.094335	0.12969	0.016129	0.090873	-0.031408	0.34234	0.074021	0.28094	0.1275
SMURF1	-0.37382	-0.047839	0.060352	0.056537	-0.078797	0.25421	0.078102	-0.0053194	0.21942	-0.042834	-0.023519	0.088745	0.0015453	0.19922	-0.059541	0.032776	0.13442	-0.0056459	-0.0012606	-0.2211	0.15495	0.003365	-0.078686	-0.093636	0.063786	-0.18384	-0.085636	-0.085063	0.028429	0.065891	0.11365	0.18871	0.098985	0.17788	0.030312	-0.065479	0.22622	0.19382	0.028225	0.23796	0.13274	0.23749	0.21316	0.13787	0.20636	0.29267	0.15533	0.35109	0.10217
EPS8L1	-0.22733	0.025016	0.10925	0.08346	0.1338	0.092421	0.11421	0.16842	0.19036	-0.030707	0.026932	0.16873	0.16795	0.10166	-0.013985	-0.082877	0.16929	0.11434	0.083777	-0.067045	0.019411	0.0494	-0.025204	0.082375	0.2328	0.055573	0.062895	-0.038	0.050426	0.10418	0.069348	-0.17431	-0.013427	0.061832	-0.047642	-0.051326	0.14426	-0.028003	-0.12198	0.16275	0.16136	0.37429	0.075889	0.10415	0.24793	0.30937	0.30479	0.38585	-0.0027173
EPS8L1.1	-0.15468	0.0089314	0.080621	0.049964	0.13527	0.062844	0.16839	0.17729	0.28733	-0.0039775	0.12707	0.30206	0.29888	0.11109	-0.0077115	-0.038048	0.23143	0.20196	0.085125	-0.011118	0.065088	0.14083	0.033607	0.21691	0.32069	0.0924	0.14636	0.0036058	0.077686	0.10424	0.097699	-0.17185	0.027198	0.065815	-0.051119	-0.038643	0.088211	-0.045282	-0.1679	0.16504	0.13624	0.31695	0.013554	-0.03891	0.18964	0.24974	0.23508	0.34622	0.027278
ALS2CL	-0.22449	-0.095097	0.076911	0.090824	-0.11189	0.28726	0.12534	-0.052851	-0.055152	-0.33822	-0.1871	0.15979	0.0082609	-0.10937	0.020926	0.12326	-0.24768	-0.048074	-0.010832	0.22283	0.25983	0.1983	0.11579	-0.15445	0.11223	-0.081059	-0.038293	-0.044361	-0.0047748	-0.19728	-0.17945	0.024891	-0.17719	0.17327	-0.13669	-0.14883	0.21802	0.18828	0.34166	0.26749	0.049631	0.13818	0.22047	0.3357	0.021006	0.10171	0.21736	0.3535	0.054181
FGF11	-0.16277	0.11865	0.20957	0.18274	0.021316	-0.0076896	0.11579	0.016492	0.086481	-0.17545	-0.1275	-0.022726	-0.051647	0.14775	0.23146	0.014112	0.04944	-0.1007	-0.19471	0.038894	0.125	0.067603	0.052825	0.14757	0.38225	-0.04588	-0.031414	-0.05346	0.095099	-0.031687	-0.073914	-0.05888	0.028453	0.28178	0.14348	0.0033012	0.15871	-0.048361	-0.012937	0.085387	0.0011506	0.18347	0.1448	0.25853	0.087668	-0.078511	0.14739	0.075843	-0.046073
CGB7.....NTF4	-0.30357	0.0020706	0.12529	0.11483	0.035019	0.25387	-0.18147	-0.34451	0.10611	-0.02808	0.010822	-0.15166	-0.16097	0.18569	-0.043237	0.056701	-0.1216	-0.21981	-0.25161	-0.041402	-0.14039	-0.15623	-0.1512	0.041006	-0.0010337	-0.18589	-0.26166	-0.14969	-0.26637	-0.068731	-0.12662	0.00026618	0.098391	0.10771	-0.050648	-0.11272	0.12731	-0.20018	-0.068934	0.0019871	-0.087584	0.12325	0.2126	0.27631	0.14763	0.021547	0.26542	0.18325	-0.1576
X.2	-0.061336	-0.069015	0.0013627	-0.027614	-0.17045	-0.066586	-0.17292	-0.11996	0.070067	-0.20693	-0.14324	0.13536	-0.038967	-0.25415	-0.17866	-0.21184	-0.17976	0.03564	-0.039003	0.0045318	0.093666	0.027526	0.014767	0.44239	0.43828	0.073475	0.046593	0.016912	0.025836	0.083812	0.21429	0.061852	0.15973	-0.027109	-0.086463	0.085421	-0.11684	0.036142	0.025441	-0.11876	-0.23649	-0.29238	0.020867	-0.28075	-0.093571	-0.096679	-0.02965	0.076807	0.37598
HS6ST2	-0.17989	-0.039887	-0.10816	-0.11655	0.059212	0.052938	-0.14682	0.26325	0.29758	0.22114	0.13636	0.12206	0.26517	-0.029757	0.075389	0.054084	0.076437	-0.1018	-0.26258	-0.15393	-0.14059	-0.23628	-0.16584	0.26932	0.11483	-0.028336	-0.017057	-0.057335	-0.023231	0.16691	0.15639	0.083276	0.1187	0.08979	-0.13527	0.11335	-0.26156	-0.13831	-0.14329	-0.14506	-0.33466	-0.41585	-0.12707	-0.18307	0.018404	0.064438	-0.16505	-0.21522	0.11342
KCNQ5	-0.094457	0.036172	0.017045	-0.0033955	0.20384	0.36328	-0.077079	-0.03792	0.060291	0.10154	-0.079679	-0.16031	-0.07304	0.02232	0.0035118	-0.047213	0.019173	0.063657	-0.051332	-0.17426	0.056719	-0.13062	-0.06533	0.11955	-0.040058	0.029244	0.12449	0.018936	-0.023801	-0.074556	0.074507	0.039946	0.31166	0.0094971	0.091514	0.0042445	-0.13408	-0.00087433	-0.0052538	-0.10524	-0.11556	-0.16729	-0.032981	-0.14248	-0.072288	-0.045528	-0.1333	-0.13991	0.027063
GEMIN5	0.20887	0.095041	-0.022484	0.00063987	0.011626	0.19208	0.0082896	-0.043573	0.33082	0.12537	0.065815	0.057606	-0.099034	0.083316	-0.019089	-0.020752	-0.21892	-0.022004	-0.072942	-0.053285	-0.16184	-0.083628	-0.14998	0.19776	0.04516	-0.1362	-0.056089	0.33483	0.16184	0.20418	0.067425	0.30494	0.40941	0.30902	-0.0029601	-0.1177	0.083744	0.14402	-0.034334	0.094331	-0.05607	-0.17298	0.039787	-0.0092644	0.17024	0.026298	0.22571	-0.14644	0.35704
RHBDF1	-0.15369	-0.074037	-0.17507	-0.16423	0.090598	0.17875	-0.095377	0.26162	0.34303	0.23053	0.1234	0.10753	-0.084876	0.072922	-0.020844	-0.2276	-0.16151	-0.11679	-0.12613	-0.336	-0.15139	-0.037089	-0.076605	0.12214	-0.009451	-0.19289	-0.19363	0.13087	-0.082063	0.32872	0.051331	0.30175	0.31738	0.26039	-0.15297	0.081387	-0.057446	0.13987	-0.10937	0.21306	-0.09412	-0.14445	-0.03371	0.020204	0.16476	0.10811	0.18481	-0.026097	0.13682
FAM86C1	-0.18474	-0.004513	0.064784	0.030197	0.0087018	0.035832	-0.0756	0.21218	0.28288	0.04387	0.14976	0.1027	0.055443	0.035125	0.1226	-0.062842	0.059307	-0.052532	0.050982	-0.10325	-0.12039	0.058274	-0.072504	0.042204	0.19586	0.15761	0.20435	0.017569	0.18551	0.21428	0.11929	0.047211	0.27209	0.2131	0.11546	-0.019763	0.094034	0.082145	-0.18241	0.023415	0.020142	0.18172	0.0058672	-0.16074	-0.092761	-0.13732	0.17786	-0.020609	0.12579
WSB1	-0.0080924	-0.078627	-0.086459	-0.092309	-0.16818	-0.15643	-0.2844	-0.00098481	0.16004	0.030319	0.1795	-0.061272	-0.084191	-0.14564	-0.029298	-0.099131	-0.078116	-0.03304	-0.24256	0.13703	0.022053	0.1786	0.13697	0.12373	0.11652	0.0050503	-0.045456	0.21231	-0.037725	0.016155	0.015403	-0.095037	0.23864	0.13135	-0.068472	-0.024515	0.15859	-0.027472	-0.0030627	-0.13456	-0.139	0.021071	0.12872	-0.17089	-0.16161	-0.27857	0.22137	-0.14254	0.16972
CCNG2	0.16882	0.0087877	0.030312	0.0071873	-0.32505	-0.12895	0.078406	0.1861	0.46466	0.29257	0.17275	-0.086236	-0.22801	-0.1942	-0.15328	0.035094	0.11296	-0.13299	-0.16909	-0.095994	-0.21578	-0.031099	0.048152	0.17123	0.010049	-0.14238	-0.19904	-0.13536	-0.16499	0.08973	-0.049349	0.34636	0.087665	-0.10054	-0.14441	-0.035813	-0.060483	0.024347	-0.0078957	-0.015624	-0.23459	-0.3616	0.26592	-0.0060745	0.16069	0.056179	-0.16282	-0.051804	0.30524
SESTD1	0.078794	-0.0014351	0.10431	0.079898	-0.16785	-0.1471	-0.010725	0.15708	0.32997	0.49035	0.23074	-0.058571	0.11929	-0.15849	-0.12976	0.013691	0.066548	-0.17857	-0.25948	-0.31088	-0.49465	-0.23703	-0.25095	0.078128	-0.068279	0.022679	0.032153	-0.10736	0.012466	0.099235	-0.058768	0.13937	0.19523	-0.00078848	-0.063918	-0.14919	-0.053742	-0.13329	-0.27849	-0.2536	-0.30147	-0.3923	-0.11851	-0.29746	-0.10335	-0.25703	-0.11161	-0.27066	0.23276
TRIOBP	0.017873	-0.10313	0.014313	-0.006181	-0.42651	-0.32128	-0.067323	0.038102	0.045505	0.14198	0.034425	-0.21539	-0.093616	-0.29809	-0.085309	-0.21304	-0.18607	-0.22398	-0.13988	-0.26242	-0.27618	-0.18163	-0.11148	-0.05448	-0.16131	-0.0034372	0.1187	-0.17232	-0.009321	-0.086419	0.058281	0.034122	0.06283	-0.10016	0.026197	-0.17298	-0.25058	-0.0072228	-0.084073	-0.18074	-0.3102	-0.18249	0.27375	-0.019741	-0.31929	-0.060851	-0.21476	-0.039333	0.13336
PDP1	-0.2197	0.1327	0.022683	0.029342	-0.10901	-0.24714	-0.24047	0.19008	-0.0081256	0.34296	0.066276	-0.14925	0.34321	-0.12056	0.017566	0.089843	0.07266	-0.087787	-0.19265	-0.2306	-0.16318	-0.22935	-0.055595	-0.032185	-0.18984	-0.11628	-0.033309	-0.15193	-0.048187	0.17061	0.0055176	0.028604	-0.067382	-0.12259	-0.0095146	0.029562	-0.2175	-0.071208	-0.11377	-0.25855	-0.24483	-0.39401	-0.00013631	0.041207	0.14786	0.18997	-0.30345	-0.16224	-0.015284
ACSS2	-0.19239	-0.36384	-0.27591	-0.28255	-0.15122	-0.14731	-0.19459	0.15814	0.11327	0.21628	0.26941	0.041116	0.43712	-0.03794	-0.013159	-0.13155	-0.078958	-0.14989	-0.16283	-0.20101	-0.28185	-0.09449	-0.20859	0.058734	-0.021219	-0.17033	-0.13394	-0.23129	-0.069651	-0.04399	-0.069548	-0.19077	-0.06436	-0.13353	-0.1428	-0.26291	-0.33817	-0.19614	-0.29686	-0.20467	-0.21194	-0.30182	-0.16618	-0.1835	-0.070957	-0.057078	0.12977	-0.19598	0.060794
GPR110	-0.10601	-0.058312	-0.11056	-0.11488	-0.16866	-0.074011	-0.10971	-0.067094	0.041859	0.24156	-0.013077	-0.18798	0.23384	-0.19107	-0.15628	-0.2256	-0.21889	-0.25617	-0.40128	-0.28346	-0.21267	-0.4183	-0.42268	0.13764	0.040454	-0.22267	-0.15432	-0.00021872	-0.11899	0.017877	-0.059438	0.017479	0.0064264	0.023936	-0.32115	-0.25207	-0.1518	-0.093478	-0.18753	-0.25963	-0.31401	-0.41243	-0.13697	-0.14359	0.16449	0.036078	-0.22056	-0.060342	-0.049524
SLC6A8	0.11598	0.02417	0.13563	0.15143	-0.073516	0.013114	0.070778	-0.19406	-0.2188	-0.15817	-0.21216	-0.040569	-0.14457	0.15976	0.12034	-0.015467	-0.13022	0.018234	-0.038192	0.1167	0.010726	0.046934	0.094058	0.061001	-0.022691	0.037275	0.056847	0.18477	0.31885	-0.12398	-0.13006	-0.032302	-0.018671	0.13739	0.16725	-0.047405	0.0040038	0.16056	0.17387	0.078199	0.074514	0.19996	0.1813	0.22554	0.034132	0.0124	-0.075545	-0.065624	-0.098743
KRTAP2.3.....KRTAP	0.052666	0.13113	0.055828	0.07587	-0.06233	-0.12137	-0.035885	-0.13865	-0.17711	0.057176	-0.12404	-0.17676	-0.081696	0.039087	0.092482	0.079103	0.23317	-0.065498	-0.23874	-0.13206	0.1392	0.014584	0.13573	0.15391	-0.048641	-0.16732	-0.0022803	0.2193	0.17807	-0.038116	-0.008355	-0.023194	0.015113	0.022377	0.073463	0.043397	-0.18183	-0.004464	0.011602	-0.069062	-0.069907	-0.16614	0.22579	0.18352	0.076506	0.13841	-0.30348	-0.16627	-0.13518
PRR5	0.058402	-0.075485	0.040759	0.010048	0.082998	-0.24075	0.19909	0.0656	-0.10692	-0.036948	0.038492	0.42676	0.35788	0.13759	0.39176	0.17305	0.3841	0.12455	0.02233	0.14223	0.2484	0.30415	0.17005	0.33062	0.45947	0.44414	0.55266	0.31463	0.60328	-0.056453	0.056734	-0.19774	-0.063164	0.33337	0.15594	0.031876	0.019366	-0.0049288	-0.068043	0.23481	0.20812	0.29274	-0.078097	-0.033447	-0.20374	-0.10987	0.18134	0.056565	-0.069235
SMTN	0.18453	-0.031214	0.11408	0.09397	0.041135	0.062199	0.14022	-0.12476	0.034403	0.04129	0.060843	0.35244	0.10942	0.21352	0.055901	-0.00074657	0.13554	0.281	0.18945	0.16398	0.24944	0.36447	0.20219	0.43425	0.28717	0.22212	0.34191	0.4367	0.52673	0.11459	0.10964	0.12463	0.24492	0.22799	0.32164	0.1609	0.074382	0.35619	0.25559	0.27148	0.31	0.24316	0.10768	-0.1039	-0.026315	-0.00061268	0.12664	-0.034478	0.13102
PLEC	-0.070765	0.059766	0.15183	0.12076	0.03924	-0.043066	0.0082156	-0.12107	0.22793	-0.032245	0.14606	0.43161	-0.012092	0.28428	0.17584	0.33286	0.29924	0.067166	0.09429	0.14607	0.11352	0.12361	0.091898	0.21796	0.31579	0.20989	0.32725	0.24896	0.43745	0.025196	-0.016575	0.10589	0.19921	0.35969	0.15044	-0.070037	-0.053848	0.030003	-0.11731	0.29026	0.098598	0.26448	0.11445	0.083465	-0.086858	-0.058372	0.046127	-0.091237	-0.09245
SMTN.1	-0.099293	-0.10292	-0.057501	-0.066242	-0.38	-0.19064	-0.0053619	-0.1332	-0.031797	-0.11588	0.0092074	0.29813	0.047578	0.018177	0.092214	-0.055483	0.043921	-0.13726	-0.079737	-0.21889	0.087742	0.076765	-0.072405	0.23759	0.22218	0.035043	0.14708	0.25606	0.30365	-0.008186	-0.015347	0.032051	0.076456	0.17062	0.029121	-0.077477	-0.27655	0.072274	-0.13065	0.049526	-0.047249	0.033782	0.06414	-0.12636	-0.096503	-0.02585	-0.16881	-0.028719	-0.15242
UBALD1	-0.17897	0.11393	0.25159	0.21722	0.26985	0.12762	0.21988	0.11774	0.13328	0.0066949	0.066274	0.32084	0.27122	0.34324	0.202	0.13544	0.25877	-0.023265	-0.046073	-0.11445	0.001039	-0.038163	-0.12407	0.2191	0.21609	0.067352	0.12593	-0.17654	0.11729	-0.0015108	-0.011333	-0.11286	-0.070733	0.15809	0.067145	-0.094068	0.037921	-0.17746	-0.27732	0.126	-0.015861	0.0047693	-0.36805	0.096266	0.037482	-0.028985	0.28675	0.090428	-0.098577
CDK4	-0.10477	0.047811	0.12572	0.10518	-0.018644	-0.06249	0.10814	0.10861	0.0060577	0.10872	0.027612	0.34412	0.32953	0.081334	0.07666	0.13115	0.12661	0.093542	-0.089699	0.14853	0.27303	0.15302	0.11761	0.35565	0.36025	0.13432	0.25298	0.18538	0.23938	0.094404	-0.013397	0.0020369	-0.059565	0.13384	0.12036	0.15815	0.061778	0.12217	0.12911	0.15584	0.0026847	-0.079782	-0.11737	0.016076	0.0039982	-0.046403	0.30919	-0.020434	0.026243
METTL1	-0.18812	-0.095133	-0.051964	-0.08009	-0.11563	-0.22445	0.055195	0.044184	-0.027497	-0.023873	0.011702	0.3173	0.2864	0.088558	0.12183	0.0051711	0.2013	-0.021473	-0.14014	0.015801	0.26547	0.11168	0.024461	0.36242	0.46599	0.0497	0.17783	0.069184	0.23733	-0.002691	-0.0081236	-0.1505	-0.15058	0.15293	0.061985	0.09438	-0.079567	-0.022188	-0.13025	0.10368	-0.056963	-0.097128	-0.22005	-0.049839	-0.047654	-0.16145	0.2556	-0.015178	-0.088086
COL8A2	-0.23647	-0.15548	-0.15077	-0.17957	-0.012781	-0.15377	-0.11441	-0.033606	-0.075573	-0.03436	-0.082185	-0.0753	0.073961	0.091231	0.064994	-0.20665	0.2071	-0.13755	-0.26519	-0.13728	0.16364	-0.046848	-0.082864	0.21851	0.34444	-0.2035	0.0065826	0.025604	0.18112	-0.075937	-0.020707	-0.15121	-0.0094749	0.1162	0.00048232	-0.048667	-0.19354	-0.0055994	-0.26303	-0.094061	-0.13742	-0.16471	-0.18131	-0.12134	-0.046412	-0.14431	-0.080599	-0.2533	-0.087488
SPTAN1	-0.089372	0.04285	0.090651	0.055061	0.19665	-0.052247	0.14527	-0.18525	-0.13305	-0.022993	0.039462	0.15929	0.19407	0.29116	0.19301	-0.083817	0.2471	-0.14719	-0.14042	-0.087587	0.14531	-0.076741	-0.24203	0.24941	0.34231	-0.0009876	0.2174	0.16592	0.35238	-0.018767	0.055999	-0.17372	-0.041689	0.25399	0.18128	-0.088642	-0.088127	-0.057521	-0.26335	0.030809	0.057509	0.086057	-0.21434	0.051637	-0.014631	0.013743	0.021952	-0.073967	-0.28784
COL1A1	-0.016777	-0.021833	0.012044	-0.0046945	0.028405	-0.21868	-0.14652	-0.19111	-0.15036	-0.071766	0.073004	-0.015473	0.058634	0.14979	0.29489	-0.031714	0.20054	-0.049864	-0.08928	0.13678	0.17868	0.16781	0.061188	0.19571	0.33319	-0.078622	0.11569	0.19994	0.42116	-0.050435	0.054256	-0.20192	0.016807	0.14339	0.25525	-0.00099827	-0.11195	-0.036377	-0.16795	-0.069282	-0.061675	0.017178	-0.041711	-0.053841	-0.062997	-0.20497	-0.054819	-0.21566	-0.097446
COL5A1	-0.14482	-0.12616	-0.069629	-0.11112	0.0546	-0.18364	-0.086869	-0.06989	-0.099961	-0.018427	0.061611	0.1486	0.10018	0.13916	0.21659	0.023375	0.24817	-0.10967	-0.083568	0.10251	0.20247	0.090246	-0.0018284	0.08279	0.32852	0.0070592	0.18512	0.17892	0.34074	-0.097641	-0.0075644	-0.16516	-0.069535	0.10928	0.095569	-0.086727	-0.11629	-0.063843	-0.22611	0.02831	-0.068268	-0.037252	-0.17812	-0.20259	-0.16202	-0.21621	0.00039901	-0.252	-0.1365
FCHSD1	0.092531	0.03775	0.017393	0.027745	-0.10801	-0.02822	0.053214	-0.058688	0.14187	-0.034646	0.099579	0.12575	0.13118	0.13372	0.23662	0.16323	0.051893	-0.29063	-0.13168	-0.10211	0.029091	-0.042049	-0.11664	0.12783	0.20925	-0.050895	0.090126	0.023641	0.28064	0.15612	0.025436	0.10007	-0.021142	0.37813	0.067446	0.20174	-0.044249	0.073478	-0.0034691	0.18837	-0.066622	-0.091341	-0.13908	0.17523	-0.013019	-0.2444	-0.14231	0.0092776	-0.38452
TRMT1	-0.26126	-0.22318	-0.13971	-0.13529	0.20797	0.036607	-0.32122	-0.24154	-0.16743	0.015644	-0.022164	0.16313	0.07258	0.25941	0.16426	-0.058742	0.054924	-0.046346	-0.021339	0.086565	0.15716	-0.026702	-0.051878	0.039122	-0.00096446	-0.10551	0.092663	0.10079	0.27723	0.042665	0.071519	-0.24989	-0.066777	0.11542	0.11413	0.19605	-0.1567	-0.17337	-0.11097	0.044073	0.02188	-0.022487	-0.17473	0.24418	-0.045315	-0.095203	0.017027	-0.10826	-0.36683
TRMT1.1	-0.20717	0.068365	0.072545	0.067956	0.37588	0.15426	-0.10503	-0.16761	-0.10557	-0.081871	-0.00077197	-0.010686	-0.018593	0.27699	0.45497	0.036855	0.16211	-0.0081701	-0.025716	0.14513	0.26956	0.034366	-0.018204	0.046754	0.2293	-0.13566	0.17015	0.21019	0.40629	0.077369	0.19715	-0.12573	0.049804	0.28685	0.31683	0.13451	-0.053268	0.075103	0.010138	0.08851	0.0098665	0.10614	-0.011235	0.19898	0.10238	-0.016171	0.030587	0.0067634	-0.12941
PLEKHG2	-0.025438	0.21224	0.16785	0.1663	0.092343	-0.042487	-0.048223	0.12515	0.12091	-0.089927	-0.12056	0.021002	-0.17904	0.16973	0.30146	-0.077192	-0.21303	0.18462	0.34492	-0.092708	0.23901	0.19672	0.25699	-0.0079805	4.3123e-05	0.21179	0.25981	-0.040879	0.16749	0.46496	0.50501	0.25428	0.34393	0.3325	0.43881	0.52988	0.29498	0.1804	0.21244	0.30976	0.18081	0.31184	0.22479	0.27492	-0.11177	-0.02919	0.072285	0.43108	0.10142
CYTH2	0.11745	0.13189	-0.044356	-0.023458	0.32055	0.13189	-0.0014553	0.082922	0.21115	0.19712	0.077777	0.077304	-0.15881	0.34377	0.045075	-0.10959	0.004487	0.08577	0.22602	-0.24701	-0.069667	0.092989	0.15435	0.14045	-0.11349	-0.023946	-0.012697	0.1717	0.14385	0.5872	0.38534	0.33076	0.31323	0.20328	0.28258	0.56788	0.14339	0.28166	0.12877	0.34508	0.19948	0.16307	0.13594	0.21274	0.19902	0.23899	0.12491	0.19535	0.017553
GOLGA2	-0.33614	0.12118	-0.00092582	-0.015368	0.27266	0.088035	0.15227	0.19278	0.062782	-0.11815	-0.19524	0.1725	0.042117	0.21013	0.17891	-0.19595	-0.034715	0.080473	0.066434	-0.17687	0.24617	0.050179	-0.007942	0.044412	0.33374	-0.088646	0.098797	0.087895	0.20409	0.35286	0.33475	0.14047	0.1329	0.47783	0.24934	0.40574	0.21354	0.21916	0.031546	0.39292	0.10958	0.2794	0.13209	0.28342	0.1864	0.25823	0.18458	0.36884	0.13175
DHRS1	-0.048834	0.10605	0.080146	0.10706	0.1489	0.14789	0.051914	0.25212	0.24029	0.01074	0.011662	-0.025827	-0.13644	0.012071	0.080378	-0.28246	-0.23921	-0.1531	0.16498	-0.14901	0.0047594	-0.077132	-0.11755	-0.29414	-0.079581	-0.12889	-0.045358	-0.07504	-0.021573	0.40738	0.25275	0.2597	0.13456	0.25155	0.058713	0.22542	0.17507	0.18311	0.039316	0.32438	0.18224	0.11369	-0.049177	0.34564	0.078283	-0.039708	0.025543	0.15644	-0.13561
FAM86B1.....FAM86B	0.169	0.11564	0.081408	0.098747	0.28991	0.33468	0.23465	0.3736	0.47441	0.17528	0.19985	0.034891	-0.077272	0.14738	0.25799	0.032688	0.15764	-0.04861	0.081808	0.0092334	0.05465	0.21937	0.17631	-0.027405	0.091683	0.022933	0.17616	0.21813	0.30598	0.58263	0.28103	0.28031	0.22059	0.32746	0.13659	0.33696	0.2823	0.42019	0.17839	0.35807	0.20012	0.15057	0.078604	0.20403	0.22685	0.13435	0.13796	0.16406	0.11071
KHNYN	-0.080454	0.047027	-0.066774	-0.052201	0.21216	0.2105	0.085245	0.43448	0.51758	0.16716	0.1841	0.25026	0.10449	0.14423	0.2784	-0.00088766	-0.046906	0.086751	0.22712	-0.073396	0.21269	0.20638	0.11211	0.023042	0.1944	-0.010633	0.069028	0.049438	0.18222	0.57111	0.32242	0.34092	0.24863	0.4833	0.089975	0.44776	0.3012	0.24742	0.090973	0.47974	0.10888	0.13178	-0.17684	0.13326	0.096961	-0.012699	0.22652	0.2799	0.14209
FAM86B3P	0.14194	-0.019085	0.0024928	-0.0057191	0.16062	0.081461	0.32261	0.32493	0.27175	0.12786	-0.054953	0.15324	-0.090413	0.046177	0.22908	0.0013646	-0.037149	-0.022663	0.0004131	0.033943	-0.014176	0.16689	0.13537	-0.12609	0.068176	0.14506	0.18274	0.16267	0.19997	0.19586	0.076022	0.33099	0.09948	0.45517	0.13341	0.317	0.36885	0.15299	0.11866	0.51938	0.17232	0.18682	0.061836	0.1382	-0.16966	-0.2864	0.14496	-0.044499	0.20443
DDX28	-0.015883	0.11021	0.36704	0.32748	-0.050642	-0.014437	0.3014	0.22393	-0.016579	-0.062529	-0.095802	0.28343	0.29557	0.035896	-0.018208	0.076759	0.34344	0.037571	0.026354	0.10497	0.1924	-0.018438	-0.075203	0.061375	0.089449	0.36454	0.44962	0.030917	0.28286	-0.037652	0.14889	0.033344	-0.060378	-0.0078139	0.098905	-0.22565	0.097988	0.13723	0.031862	-0.030647	0.26819	0.007074	-0.077942	-0.097635	-0.1205	0.27897	-0.024184	-0.14175	0.22382
LOC646762	0.13094	-0.0066707	0.21249	0.20718	-0.058507	0.23321	0.48294	0.28645	-0.094909	-0.14442	-0.115	0.060915	-0.023343	-0.1275	-0.066089	-0.12252	0.097762	0.031196	0.14571	0.12033	0.16745	0.10233	-0.094766	-0.24595	0.11363	0.13409	0.14754	0.12348	0.17739	-0.15485	-0.068227	0.017804	-0.11253	-0.13863	0.012996	-0.32468	0.23815	0.34765	0.22146	0.054003	0.3103	0.17652	-0.082156	-0.10572	0.029951	0.020959	0.21281	-0.041039	0.20748
PLEKHG3	0.2278	-0.11256	-0.026764	-0.0438	0.14925	0.39164	0.2188	0.1953	0.24882	0.17318	-0.032708	0.046686	-0.22212	-0.03481	-0.18617	-0.045734	-0.021385	0.15095	0.2685	-0.086619	-0.058876	0.06469	0.005519	-0.0029284	0.016535	0.16614	0.17845	-0.037992	0.068325	-0.02179	-0.19549	0.21388	0.24575	0.047024	-0.072993	0.0012725	0.1015	0.19477	-0.0067453	0.21642	0.075362	-0.059273	-0.38935	-0.2307	-0.18789	-0.44953	0.10251	-0.14495	0.067612
X.4	0.17994	0.17044	0.064762	0.055767	0.21297	0.14106	0.34709	0.52986	0.25416	0.18848	-0.020089	0.16342	0.0098703	-0.14744	-0.12567	-0.14933	-0.056339	-0.084836	0.089181	-0.25805	0.011682	0.096194	-0.027106	-0.020131	0.17953	0.11922	0.093864	0.13524	0.097348	0.28658	-0.0013131	0.27803	0.26576	0.35537	-0.14824	0.15919	0.36072	0.21627	0.057426	0.27105	0.092361	-0.019967	-0.23103	-0.0091456	-0.14139	-0.21925	-0.014954	-0.049251	-0.075734
ANGEL1	0.33214	-0.034962	0.097413	0.061008	-0.10935	-0.1767	0.098072	0.028182	0.16908	0.097982	0.26573	-0.006788	-0.024388	0.20689	0.14542	-0.16489	0.2465	-0.077097	0.09077	-0.051214	0.0032755	-0.016629	-0.12166	0.17391	0.10071	0.24901	0.38102	0.057967	0.25056	0.29237	0.38617	0.033053	0.10271	-0.11555	0.26719	0.046488	-0.0070417	0.16345	-0.10124	-0.031903	0.20743	0.07553	-0.10738	-0.17598	-0.027329	-0.13264	0.115	0.054103	-0.083965
SORL1	0.30455	0.3745	0.32761	0.29908	0.045087	-0.054807	0.22634	0.12195	0.18284	0.19144	0.083019	-0.085456	-0.12124	0.070086	-0.017773	-0.25914	0.040025	-0.14241	-0.047728	-0.27669	0.04718	-0.025243	-0.09795	0.37797	0.20992	0.1445	0.13097	0.22374	0.15847	0.46211	0.37047	0.34621	0.39745	0.16037	0.26109	0.092262	0.23473	0.3278	0.093181	-0.032015	0.14347	-0.13715	0.030174	-0.077687	0.091855	0.032714	0.070388	-0.031693	0.13188
CIART	0.12257	-0.079488	-0.077001	-0.065132	-0.25599	0.011534	0.21204	0.24211	-0.019636	0.084853	-0.038907	-0.078476	-0.14893	-0.13934	-0.20965	-0.31557	-0.11482	-0.2563	-0.18732	-0.32596	-0.22417	-0.111	-0.14825	-0.076557	-0.17695	-0.16064	-0.0762	0.07547	-0.049167	0.094518	-0.18305	0.13786	-0.044275	-0.13934	-0.16442	-0.11167	-0.26899	0.34319	-0.018044	-0.070139	-0.073302	-0.30262	-0.071581	-0.15781	0.10298	0.0027206	-0.23681	-0.23396	-0.11385
FLCN.....PLD6	-0.14069	0.033027	0.13689	0.13741	0.13716	0.15623	0.16938	0.095097	-0.11525	-0.16097	-0.17836	0.086815	-0.14788	0.16055	0.32397	-0.020174	0.25758	-0.2676	-0.27524	-0.038262	0.13015	0.11202	0.087931	-0.013061	0.10167	-0.022482	0.021219	0.25873	0.30038	0.024285	0.087944	0.14814	-0.019369	0.21889	0.19744	0.04101	0.067214	0.25835	0.14004	0.13698	0.12693	-0.080119	0.10683	0.15051	0.056875	0.017041	0.070795	-0.26965	0.16805
SLFN12	-0.046862	0.047448	-0.068617	-0.039493	-0.053725	-0.13432	-0.10949	-0.13063	-0.29971	0.041251	-0.060732	-0.23143	-0.14935	-0.13808	-0.076154	-0.1554	-0.14776	-0.16496	-0.38121	-0.13488	-0.088633	-0.26898	-0.21923	-0.16411	-0.31471	-0.23106	-0.23933	0.18952	-0.23761	-0.26346	-0.1487	-0.27284	-0.07151	-0.092429	-0.25706	-0.3722	-0.21881	-0.2894	-0.24441	-0.30846	-0.27551	-0.30032	-0.13135	-0.1269	-0.036405	-0.084229	-0.047351	-0.30124	-0.0929
CFLAR	-0.37375	-0.23935	-0.20788	-0.19618	-0.084947	-0.039966	-0.2344	-0.2782	-0.27981	0.030966	-0.077201	-0.2203	-0.22369	-0.15131	-0.24541	-0.11161	-0.15034	-0.19263	-0.18669	-0.1967	-0.13219	-0.5052	-0.43551	-0.39373	-0.36266	-0.32521	-0.35072	-0.23003	-0.3799	-0.47938	-0.26074	-0.21362	-0.25094	-0.22818	-0.38428	-0.51433	-0.37002	-0.36011	-0.3256	-0.28302	-0.32093	-0.26033	-0.25619	-0.19372	-0.19232	-0.10514	-0.19937	-0.23003	-0.18383
EMP1	-0.2536	-0.32526	-0.23163	-0.22706	-0.064559	-0.10477	-0.283	-0.30024	-0.21882	0.15076	0.037358	-0.10896	-0.21114	-0.051728	-0.2594	-0.21467	-0.12804	-0.24562	-0.19867	-0.30682	-0.26791	-0.45218	-0.44549	-0.26513	-0.17057	-0.22591	-0.32201	-0.14624	-0.34953	-0.24641	-0.25927	-0.022749	-0.1611	-0.27184	-0.34731	-0.34673	-0.34106	-0.2942	-0.41071	-0.19007	-0.20339	-0.22323	-0.37837	-0.31712	-0.1293	-0.33317	-0.14562	-0.24995	-0.30027
RNF213	-0.14798	-0.10042	-0.09079	-0.083128	0.026383	-0.11457	-0.30738	-0.18784	-0.065293	0.25115	0.010805	-0.15988	0.082179	-0.15109	-0.030093	0.027176	-0.070786	-0.083163	-0.081292	-0.061545	-0.15131	-0.33376	-0.25914	-0.15777	-0.16011	-0.064078	0.029645	-0.04132	0.13143	-0.11121	-0.057747	-0.11056	-0.071263	0.15003	-0.14395	-0.19382	-0.064739	-0.15892	-0.11896	-0.072508	-0.1242	-0.11485	-0.033418	0.12062	-0.025079	0.0060942	-0.11024	-0.0031232	-0.097414
SERPINB1	-0.17827	-0.16695	-0.23364	-0.2306	0.09373	-0.21522	-0.28837	-0.056636	-0.030606	0.17711	0.067009	-0.034853	-0.12775	-0.24298	-0.075827	0.12546	0.002768	0.17537	0.1273	0.16227	-0.032965	-0.20874	-0.046409	-0.26212	-0.12378	-0.060533	0.063164	-0.1292	-0.13081	-0.22628	-0.046716	-0.13781	-0.11299	-0.15008	-0.23928	-0.14732	-0.24623	-0.25002	-0.15711	-0.093225	-0.23239	-0.12451	-0.0043428	-0.11553	-0.17255	-0.081068	-0.13673	0.051206	-0.025584
X.6	-0.38274	-0.094247	-0.16023	-0.16719	-0.093307	0.0093573	-0.38366	-0.32686	-0.22257	-0.10241	-0.33975	-0.059215	-0.1808	-0.066549	-0.19937	0.12021	-0.11889	-0.12223	-0.2389	-0.25689	0.02119	-0.30323	-0.14492	0.095488	0.04178	-0.15056	-0.27386	-0.18225	-0.33588	-0.29754	-0.28995	0.08457	0.039784	0.011262	-0.30258	-0.13908	-0.22682	-0.35513	-0.17735	-0.098391	-0.26338	-0.38029	-0.045857	0.13624	-0.024478	-0.15368	-0.074903	-0.11084	-0.10922
ADAM8	-0.39661	-0.080636	-0.14564	-0.16953	-0.13098	-0.25143	-0.37328	-0.31724	-0.0098585	0.0097982	-0.076454	0.13964	-0.056946	0.00041282	-0.099248	0.055727	-0.058989	0.00050368	-0.0822	-0.079603	0.10235	-0.26857	-0.12883	0.15405	0.10766	-0.19813	-0.011953	-0.03977	-0.081842	-0.15831	-0.13949	-0.11147	-0.027885	-0.026982	-0.14419	-0.29785	-0.35813	-0.24283	-0.28251	-0.11007	-0.26088	-0.27006	-0.038639	0.072492	0.004214	0.11126	0.1086	0.0048343	-0.012243
LOC100506403.....L	-0.33507	-0.20987	-0.29638	-0.28894	-0.063318	-0.22922	-0.33286	-0.088447	-0.086657	-0.039829	-0.087522	-0.006793	-0.11436	-0.18617	-0.070272	-0.17302	-0.18886	-0.10742	-0.15417	-0.037519	-0.08717	-0.33703	-0.3235	-0.072267	0.097042	-0.21852	-0.16083	0.075465	-0.048435	-0.1521	-0.098308	-0.2102	-0.02648	0.10963	-0.40989	-0.26745	-0.28425	-0.17491	-0.22476	-0.23048	-0.28354	-0.087999	-0.077994	-0.2127	-0.016023	0.064352	-0.11722	-0.0051359	-0.095603
VMP1	-0.055045	-0.12224	-0.23546	-0.2073	-0.12368	0.081927	-0.35043	-0.097223	0.14831	0.18418	0.15613	-0.057517	-0.011654	-0.043336	-0.055496	0.10042	-0.29583	0.15413	-0.0814	0.042986	-0.024681	-0.036219	0.042281	0.054156	-0.19178	-0.14758	-0.17733	0.18121	-0.14214	0.080531	-0.042359	0.042781	0.15445	-0.049233	-0.19603	-0.064983	-0.092353	-0.06875	0.04198	-0.078689	-0.25429	-0.11727	0.061508	-0.14799	0.040238	-0.057722	0.02078	-0.068411	0.12901
MIR21.....VMP1	-0.1935	-0.095743	-0.14536	-0.10798	-0.13589	-0.093396	-0.42681	-0.021624	-0.13314	-0.075273	0.032788	-0.21268	-0.0052092	0.028817	0.36975	0.089884	-0.14739	0.036527	-0.067763	0.083071	0.15611	0.11808	0.14728	-0.090235	-0.13598	-0.068271	-0.076718	0.030099	0.018303	0.073262	0.055185	-0.15182	0.0040603	0.053495	-0.0077848	0.03187	-0.057789	-0.078937	0.018059	-0.1158	-0.085082	0.043329	0.067422	0.026735	0.038582	-0.1194	0.030577	0.077868	-0.087178
DUSP2	0.011976	-0.036932	-0.08924	-0.051072	0.22841	-0.020751	0.058634	-0.25933	-0.16199	0.14537	-0.040488	-0.042354	-0.06032	0.088665	0.060759	0.060021	0.02619	0.083409	-0.13112	-0.027541	-0.055271	-0.1827	-0.098923	-0.20614	-0.2501	-0.17531	-0.1423	0.18625	-0.021374	-0.14737	0.042628	-0.087871	-0.13404	-0.021273	-0.028161	-0.038085	-0.030664	-0.22553	-0.078919	0.0065105	-0.040102	-0.023838	-0.077884	-0.11288	-0.047408	-0.14596	-0.13322	-0.12358	-0.014756
NFKB2	-0.31611	-0.12933	-0.13048	-0.12758	0.039123	-0.088747	-0.089899	-0.3434	-0.12265	-0.15706	-0.10468	0.17317	-0.18699	0.17827	0.23153	0.201	-0.054084	0.0731	0.086909	0.077974	0.15999	-0.053029	-0.00098359	-0.19737	0.040102	-0.11772	-0.1308	0.012373	0.040561	-0.1616	-0.016916	0.037878	-0.23264	0.12719	0.094072	-0.033193	-0.029066	-0.17519	-0.03086	0.26488	0.030287	0.25221	0.17166	0.14756	-0.013025	-0.0086778	0.034299	0.17439	-0.0046767
DCAF4	-0.16006	-0.091225	-0.14431	-0.1401	0.073745	0.12399	-0.11612	-0.063136	0.39665	0.17022	0.34241	0.2696	-0.054666	0.39279	0.31964	0.52804	0.28201	0.0052586	-0.053603	0.10059	-0.076848	-0.031128	0.067578	0.069657	-0.047714	-0.037167	0.021249	0.03055	0.14463	0.19671	0.013183	0.15525	-0.083122	0.14698	0.13927	0.095339	-0.17332	-0.010493	-0.10932	0.21694	-0.056823	-0.038415	0.10873	0.051223	0.19942	0.058883	0.15995	-0.056941	-0.0027266
PCOLCE2	-0.16863	-0.26561	-0.19788	-0.18773	0.12665	0.19728	-0.17435	-0.081218	0.28015	0.15561	0.34054	0.26179	0.10488	0.29999	0.17596	0.54092	0.39622	-0.007394	-0.040194	0.11209	-0.15785	-0.1408	-0.095849	-0.055773	-0.070509	-0.050792	-0.11001	-0.10215	0.10365	-0.087999	-0.11728	-0.08779	-0.20026	-0.1005	-0.096121	-0.14627	-0.2985	-0.28634	-0.28397	-0.043237	-0.1512	-0.17243	-0.26828	-0.26042	0.047062	-0.076007	-0.011487	-0.31187	-0.045219
SCFD2	-0.24652	-0.12004	-0.14266	-0.17233	0.10973	0.045788	0.043411	-0.053375	0.16604	0.18009	0.27149	0.042269	0.086797	0.45292	0.49389	0.34583	0.46783	-0.15319	-0.1721	-0.16772	-0.15416	-0.22157	-0.24996	-0.067454	-0.062285	-0.13249	-0.051435	-0.26968	0.068663	-0.03168	0.0042196	0.0089994	-0.283	0.038679	0.29404	0.032776	-0.27111	-0.22257	-0.4079	0.036974	-0.095762	-0.20003	-0.26737	-0.1616	0.16977	-0.2921	-0.041706	-0.23071	-0.15103
NRP1	0.053266	0.048021	-0.095641	-0.06004	-0.12032	-0.13574	-0.38821	-0.1145	-0.015094	0.18981	0.20277	-0.16773	-0.29403	0.0012173	0.046859	-0.0022591	-0.09924	-0.14202	-0.15566	-0.059355	-0.18322	-0.11256	0.013772	0.0088001	-0.26872	-0.2065	-0.23621	0.13472	-0.044159	0.15376	0.011124	0.10005	0.0812	-0.10575	-0.0085362	0.065884	-0.29298	0.0097086	-0.087855	-0.17289	-0.32618	-0.38577	-0.022784	-0.092154	0.11978	-0.13942	-0.16021	-0.27777	-0.083227
PDLIM7	0.052733	-0.11994	-0.072074	-0.049418	-0.01703	0.12984	-0.16035	0.0204	0.15056	0.15923	0.25162	-0.078051	-0.11307	0.010819	0.031999	0.01957	-0.13627	-0.067716	-0.053311	0.1127	-0.040051	0.25261	0.15881	0.014998	-0.018713	-0.24884	-0.17834	0.11348	0.066088	0.066202	-0.1826	0.12235	0.16927	0.11757	-0.08691	-0.03746	-0.017822	0.17952	0.033905	0.068232	-0.20571	-0.11897	-0.079172	-0.096051	-0.049691	-0.18261	0.079382	-0.16888	0.095498
ATP2B4	-0.34441	-0.14188	-0.066874	-0.049144	-0.00090368	-0.017067	-0.19152	0.20107	-0.061718	-0.034388	0.040536	0.085906	-0.16481	-0.078831	-0.071536	-0.24112	-0.034485	-0.20678	-0.10812	-0.050869	-0.10292	-0.14935	-0.172	-0.38755	-0.34594	-0.18005	-0.13367	-0.020964	-0.18388	-0.086062	0.010111	-0.16512	-0.072281	-0.10313	-0.29709	-0.1951	-0.17636	-0.18233	-0.26105	-0.1563	-0.18414	0.0024755	-0.097799	-0.033494	-0.15885	0.29009	-0.096404	-0.091429	-0.07343
ATP2B4.1	-0.20851	-0.10176	-0.064863	-0.032722	0.06097	0.089999	-0.19009	-0.055962	-0.052075	0.12016	-0.092013	0.099495	-0.16558	0.011948	-0.13239	-0.020684	-0.0018253	-0.03811	-0.14215	-0.072909	-0.090974	-0.13646	-0.0094522	-0.15965	-0.23888	-0.18758	-0.10811	0.096435	-0.10721	-0.13092	-0.27309	0.1405	0.048721	-0.043232	-0.2583	-0.11804	-0.1792	-0.077871	-0.13909	0.027659	-0.10001	-0.096692	-0.10047	0.17647	-0.043541	0.019249	-0.20512	-0.25294	-0.1377
GPD1L	-0.50201	-0.26112	-0.22777	-0.2211	-0.08539	-0.027848	-0.25145	0.19993	0.11482	0.12427	0.10394	0.098971	-0.086681	-0.040237	-0.085106	-0.13189	0.028992	-0.40133	-0.31722	-0.39456	-0.36837	-0.34341	-0.30783	-0.26233	-0.23181	-0.30995	-0.37048	-0.2502	-0.32519	-0.034993	-0.1927	-0.060848	-0.1885	-0.17401	-0.34609	-0.24636	-0.38676	-0.29952	-0.50754	-0.16837	-0.34793	-0.40321	-0.30417	-0.11986	-0.026433	-0.053905	0.036712	-0.3289	-0.059695
MST1R	-0.40129	-0.041822	-0.15037	-0.15342	0.069722	0.070581	-0.16906	0.28858	0.33562	0.12751	0.028694	0.18602	-0.060018	-0.21126	-0.099336	0.11072	-0.037675	4.0902e-05	0.061191	-0.24869	-0.17326	-0.22306	-0.15336	-0.20371	-0.061306	-0.14463	-0.11889	-0.18814	-0.19505	-0.062259	-0.12838	0.071579	0.12423	0.13686	-0.37847	-0.19455	-0.2078	-0.19395	-0.25786	0.075863	-0.26455	-0.19068	-0.048654	-0.071838	-0.0322	0.0003504	-0.10129	0.029606	0.017105
HSPA6	0.063232	-0.098512	-0.13434	-0.13376	0.020555	-0.016273	-0.14325	0.066566	0.29357	0.32272	0.24283	-0.22483	-0.25393	-0.090262	0.090732	-0.056416	0.056407	-0.21998	-0.18408	0.026929	-0.071961	-0.11543	-0.065122	-0.10521	-0.040735	-0.22969	-0.14684	-0.10014	-0.021249	0.047799	-0.0058893	0.23959	0.03375	0.20324	-0.046495	0.10456	9.2029e-05	0.030108	-0.043086	0.11935	-0.19858	-0.26393	-0.026154	0.18115	0.046699	-0.18222	-0.12727	-0.12372	-0.0057213
HSPA6.1	0.06663	-0.10691	-0.13886	-0.1351	0.039616	0.040353	-0.057987	0.21853	0.36411	0.43322	0.25895	-0.16353	-0.24577	-0.14077	0.010787	-0.061569	0.1093	-0.19891	-0.13949	-0.073907	-0.081809	-0.087574	-0.042492	-0.14406	-0.040832	-0.19003	-0.10288	-0.065626	-0.027069	0.13623	0.0028087	0.37141	0.08601	0.18247	-0.11703	0.1555	0.055501	0.11761	-0.02168	0.20433	-0.16421	-0.24386	-0.037926	0.14057	0.02154	-0.1711	-0.1559	-0.094985	0.0049668
OR2A4	0.16848	-0.044723	0.15397	0.17302	0.034522	0.22106	0.24615	0.010448	0.050163	0.15516	0.074956	-0.34564	-0.33425	-0.22154	-0.093052	-0.2035	-0.1237	-0.3135	-0.38746	-0.19713	-0.38004	-0.15446	-0.16545	-0.30738	-0.24935	-0.21019	-0.33468	-0.12244	-0.34473	-0.26262	-0.19856	-0.07445	-0.081256	-0.2128	-0.16379	-0.26051	-0.018117	-0.19998	-0.14952	-0.18537	-0.31285	-0.26025	-0.15549	-0.25944	-0.14784	-0.33825	-0.022338	-0.19932	0.11772
ARNTL	0.086915	-0.12369	-0.079753	-0.060602	0.077352	0.15615	0.081256	-0.047313	-0.032205	0.019945	-0.020296	-0.20156	-0.13909	0.044673	-0.20342	-0.068187	0.059046	-0.16349	-0.052499	-0.014303	-0.31327	-0.25722	-0.22088	-0.42198	-0.35772	-0.23053	-0.13258	-0.24923	-0.18085	-0.20897	-0.27861	-0.10746	-0.29562	-0.16817	-0.20202	-0.16342	-0.0074912	-0.095445	-0.23136	0.01445	0.0082135	0.059225	-0.17322	0.23111	0.10497	0.12258	-0.07335	-0.0082335	-0.23842
ARNTL.1	0.082555	-0.23137	-0.10889	-0.099605	0.083748	0.20591	0.11808	0.12125	0.18136	0.37224	0.22094	-0.18808	-0.19423	0.044023	-0.29263	-0.20723	0.049676	-0.20389	-0.051397	-0.087991	-0.41459	-0.28274	-0.25469	-0.4039	-0.42623	-0.24295	-0.17691	-0.17834	-0.20782	0.0047338	-0.11372	0.10154	-0.18662	-0.31004	-0.21185	-0.12431	-0.022883	0.024014	-0.20406	0.044098	-0.076437	-0.020262	-0.1415	0.0074844	0.063684	0.142	-0.067571	-0.096908	-0.10866
VAMP1	-0.057436	-0.12734	-0.27913	-0.2538	0.1888	0.13819	0.11593	0.11602	0.052699	0.036122	-0.033335	-0.038607	-0.13063	0.04664	0.20444	-0.018483	-0.10288	-0.15191	0.0092359	-0.1073	0.046745	0.084328	0.063862	-0.24103	-0.033956	-0.20024	-0.11271	0.029091	0.122	0.072288	-0.028178	0.15947	-0.03327	0.47097	0.048917	0.38523	0.087128	0.14429	0.14134	0.4213	-0.016705	0.18353	0.053931	0.30129	-0.1378	-0.095183	-0.13094	0.041698	-0.17348
FAM86B3P.1	-0.11822	0.02377	-0.0064222	-0.018067	0.047484	0.04855	0.14222	0.12037	0.24161	0.058892	-0.006996	0.0080919	-0.15211	0.034624	0.14777	-0.0067776	0.056312	-0.37843	-0.22884	-0.20407	-0.10122	-0.16825	-0.15196	-0.055589	0.13219	-0.18177	-0.11966	-0.039095	0.014124	0.12959	0.029628	0.24117	-0.00051643	0.30488	-0.11744	0.11968	0.047773	0.0062673	-0.083336	0.24775	-0.19547	-0.12409	-0.069216	0.21165	-0.018689	-0.27457	-0.094071	-0.050623	-0.12744
NEU3	-0.19931	-0.1035	-0.14645	-0.13132	0.022334	0.11427	0.070909	-0.058992	-0.28232	-0.40189	-0.14526	-0.17211	-0.020271	0.11166	0.42447	-0.02275	-0.092655	-0.15717	-0.014151	0.22084	0.40966	0.099094	-0.002727	-0.33298	0.065452	-0.24506	-0.028568	-0.047538	0.065297	-0.082459	0.046013	-0.19821	-0.3318	0.082554	0.17878	0.055038	-0.014821	0.11048	0.16644	0.05131	0.10561	0.17526	0.087173	0.27495	0.088528	0.10929	-0.037897	0.16878	-0.24849
ERCC1	-0.39954	-0.10548	0.012271	-0.0033271	-0.080866	6.7718e-05	0.11549	-0.08698	-0.28278	-0.38688	-0.40576	-0.10295	-0.13396	-0.0074751	0.0031141	-0.18233	-0.28557	-0.31066	-0.27363	-0.10681	-0.047021	-0.23632	-0.18822	-0.31488	-0.0045669	-0.21379	-0.24073	-0.2916	-0.23336	-0.37763	-0.29585	-0.23999	-0.34516	0.034899	-0.13176	-0.22085	-0.039121	-0.25106	-0.12864	-0.048988	-0.18439	0.14585	0.043188	0.27024	-0.17165	-0.017677	-0.13087	0.0045029	-0.23754
X.7	-0.17613	-0.11988	0.052781	0.048447	-0.14784	-0.012009	0.17754	-0.089253	-0.14003	-0.3097	-0.15462	0.0088531	0.042733	0.047297	0.21149	0.073758	-0.1245	-0.11116	-0.1459	0.094025	0.015976	0.024602	0.0055246	-0.073459	0.14916	-0.049411	-0.040631	-0.23206	0.052617	-0.31628	-0.26636	-0.22302	-0.33913	0.095722	-0.011593	-0.18464	-0.040675	-0.090286	-0.046815	0.03197	-0.15975	0.17572	-0.034649	0.13377	-0.13577	-0.1427	0.00087047	0.10847	-0.094901
MAP3K6	-0.38617	-0.11983	0.050966	0.044515	0.024624	-0.033859	0.010296	-0.024991	-0.16025	0.047455	-0.13256	-0.061137	-0.20708	0.099567	0.029387	-0.084713	-0.1164	-0.20442	-0.081274	-0.27597	-0.1485	-0.33939	-0.33735	-0.28338	-0.10423	-0.033867	-0.023344	-0.19667	-0.037419	-0.21685	-0.045101	-0.0034801	0.0059717	0.18113	0.023254	-0.14336	-0.019405	-0.16472	-0.14974	0.051517	-0.077202	0.22896	0.052446	0.092495	-0.35762	-0.18274	0.058067	-0.0059097	-0.25097
TNFAIP2	-0.39934	-0.17484	-0.14399	-0.17426	0.25214	-0.091266	-0.10613	0.035418	-0.11318	0.02849	-0.038787	0.0036981	0.17729	0.0035664	0.035448	-0.066918	0.068166	-0.040284	-0.020965	0.08692	0.11205	-0.26624	-0.23826	-0.1579	0.24592	-0.18844	-0.0085085	-0.17094	0.10142	-0.23065	-0.15405	-0.26928	-0.27275	0.11314	-0.087676	-0.18864	-0.18037	-0.13516	-0.1291	0.0052042	-0.076141	0.11612	-0.098649	0.20746	-0.027194	0.20389	-0.065551	-0.049627	-0.21048
DGKA	0.026761	-0.013166	-0.026496	-0.03332	0.026763	-0.0091052	0.27979	-0.033579	0.21146	0.24832	0.15441	-0.1051	-0.07857	0.10536	0.096	0.046681	0.10758	-0.05353	-0.02052	-0.24782	-0.25522	-0.15325	-0.20614	-0.089865	-0.056981	-0.22531	-0.21709	-0.19166	-0.075402	-0.094624	-0.089977	0.066993	-0.086494	0.10074	0.049174	-0.030788	0.0086298	-0.11076	-0.1148	0.15456	-0.05776	0.13333	0.043463	0.070415	0.13793	-0.08738	-0.013349	0.20002	-0.075461
LINC00173	-0.095912	-0.20401	-0.066194	-0.092424	-0.08231	-0.1543	0.037699	-0.078086	-0.20775	-0.08988	-0.21942	-0.069466	-0.26353	0.047775	0.20643	-0.0049076	0.064437	-0.14036	-0.0026705	-0.14927	-0.010449	0.048288	0.093758	-0.065836	0.028935	0.26093	0.047753	-0.14309	0.054472	-0.262	-0.20479	0.045316	-0.11183	0.11732	0.083832	-0.082471	0.069147	-0.15467	-0.079469	0.16812	0.16094	0.30071	0.076361	0.25086	-0.33889	-0.24736	0.13581	-0.048646	-0.041728
ZNF667	0.18024	0.079	0.12356	0.14	-0.070826	0.10988	-0.010531	-0.28011	-0.025833	-0.1271	0.078775	-0.10999	-0.11071	0.1513	-0.22915	-0.0945	0.053025	-0.13019	-0.08621	0.068351	-0.13491	0.1358	0.048968	-0.036351	-0.15531	-0.23061	-0.063928	0.19701	0.042359	-0.047964	-0.13771	-0.079546	0.16031	-0.12949	0.13769	-0.19535	0.013021	0.12108	-0.064081	-0.17469	0.11342	0.15616	0.2504	0.14874	0.069712	0.31015	0.0072066	-0.19918	-0.030862
FAM168A	0.33596	-0.13631	-0.084332	-0.072669	0.0090952	0.29241	0.1287	-0.080474	0.085421	-0.004163	0.024336	-0.3463	-0.22027	0.1558	-0.12151	-0.24492	-0.10867	-0.19372	-0.04189	-0.092776	-0.34902	-0.1308	-0.2737	-0.016135	-0.13283	-0.16726	-0.18476	-0.030643	0.061863	0.022112	-0.14601	-0.16279	0.035566	-0.062207	-0.029431	-0.17336	0.039613	0.013956	-0.17567	-0.15971	0.044149	0.068991	-0.1477	0.0044027	0.14976	-0.02412	0.14369	-0.14559	-0.074033
MEG3	0.24737	-0.12058	-0.1286	-0.11897	-0.042043	0.19161	0.2585	-0.1005	-0.20197	-0.29872	-0.13163	-0.11329	0.024582	-0.011405	-0.22763	-0.13175	0.019439	-0.15944	-0.12882	0.020903	-0.15118	-0.038929	-0.14099	-0.23765	-0.059174	-0.088168	0.026911	0.0018464	-0.047949	-0.22703	-0.28832	-0.23739	-0.24578	-0.1997	-0.095795	-0.13997	-0.06187	0.04328	-0.18555	-0.13164	0.054108	0.027625	-0.23359	-0.11464	-0.031152	-0.11317	-0.17325	-0.24836	-0.22662
MEG3.1	0.24955	-0.12085	-0.12827	-0.11811	-0.052214	0.19081	0.25826	-0.10873	-0.20859	-0.3013	-0.13662	-0.11984	0.0096883	-0.012733	-0.23546	-0.13695	0.0054171	-0.15942	-0.12589	0.018298	-0.15511	-0.044657	-0.1432	-0.24692	-0.075629	-0.087259	0.021608	0.00077477	-0.05921	-0.22889	-0.28659	-0.23591	-0.24848	-0.21119	-0.09449	-0.14292	-0.059446	0.041163	-0.18334	-0.13396	0.053153	0.030595	-0.22738	-0.11614	-0.034589	-0.11412	-0.16898	-0.24442	-0.22427
NCR3LG1.....RP1.23	0.15645	-0.078068	-0.21136	-0.21095	0.16999	0.20968	0.34577	0.032578	-0.28284	-0.12656	-0.15453	-0.035449	-0.057997	0.019317	-0.071122	-0.17349	-0.040028	0.081634	0.168	-0.10132	0.15645	0.16774	0.074084	-0.20885	-0.090816	0.12719	0.088019	0.1472	0.086173	-0.042682	0.050161	-0.070344	-0.1709	0.012278	0.13641	0.19644	0.25847	0.21904	0.13378	0.21647	0.20288	0.28728	-0.081486	-0.075496	-0.1447	-0.030045	0.054949	0.093329	-0.038196
STMN3	0.23564	0.021202	-0.021785	-0.004936	0.15766	0.27998	0.21468	0.0024904	-0.043254	-0.088109	-0.12828	0.12178	-0.037843	0.15668	-0.12262	-0.1568	-0.046767	-0.040219	0.025812	-0.054941	0.070102	0.12707	0.064676	-0.045471	-0.029436	-0.035886	0.21742	0.32673	0.24253	0.055282	-0.095433	0.12452	0.1865	0.20827	0.060003	0.14601	0.044036	0.34477	0.067812	0.2725	0.17247	0.10092	-0.11963	0.090304	-0.084738	-0.050657	-0.16205	-0.19393	-0.27857
CCDC78	0.058026	0.073995	0.11446	0.13852	0.050268	0.2042	0.29515	-0.079054	0.11788	-0.049065	0.094654	-0.025561	0.036648	0.13815	-0.089283	-0.038248	0.072687	-0.27651	-0.11907	-0.1328	-0.13545	-0.025531	-0.038909	-0.093027	-0.079514	-0.15376	-0.051044	-0.031011	-0.077739	0.061672	-0.039676	0.027686	0.019829	0.0050728	0.020997	0.034433	-0.012011	0.107	-0.013947	0.057812	0.012024	0.1229	-0.077954	0.21259	-0.10421	-0.047802	-0.058921	-0.089162	-0.25733
PHF1	0.10359	0.095867	0.085448	0.10744	0.017102	-0.074464	0.36279	0.068355	-0.066135	-0.20912	-0.04852	0.036762	0.096318	0.13888	0.21547	-0.10317	-0.0026283	-0.10947	-0.050811	-0.14487	0.12783	0.25529	0.1853	-0.089288	0.011317	-0.018628	0.099238	0.058877	0.09583	0.070973	0.070437	-0.059713	-0.023296	0.18611	0.16603	0.10624	0.083212	0.14875	0.011863	0.11188	0.12314	0.26545	-0.029894	0.03074	-0.21764	0.026612	-0.12599	0.1075	-0.14037
X.3	-0.052718	0.023819	-0.17349	-0.16141	0.035151	0.094183	0.22871	0.19989	-0.11348	-0.15046	-0.14841	0.24406	0.10666	-0.19306	-0.11803	-0.047738	-0.063158	0.18202	0.14629	0.014551	0.20033	0.066982	-0.040154	-0.092993	0.19102	-0.030408	0.03323	0.22427	0.069736	-0.09057	-0.1964	-0.1427	-0.11544	-0.024252	-0.19927	-0.1403	-0.086148	0.076654	-0.12524	0.0093422	-0.061706	-0.11161	-0.42392	-0.35581	-0.0048863	-0.16631	-0.021433	-0.179	0.042752
UBE2D4	-0.23112	-0.0053062	-0.21217	-0.17859	-0.22487	-0.068605	-0.058842	0.14622	-0.27437	-0.31917	-0.21517	0.054418	-0.18543	-0.3634	-0.11542	-0.1596	-0.11696	0.0025289	0.01525	-0.13068	0.069992	-0.05297	-0.067812	-0.2431	-0.096853	-0.022847	-0.13133	0.073959	-0.19841	-0.14659	-0.16816	-0.19103	-0.16732	-0.096682	-0.34548	-0.11945	-0.30867	-0.01741	-0.17659	-0.15989	-0.14773	-0.11877	-0.22274	-0.31803	0.019264	-0.024476	-0.21303	-0.056303	-0.074808
DTX2P1.UPK3BP1.PMS	-0.080191	-0.31326	-0.28847	-0.27716	-0.17019	-0.033821	-0.19121	-0.11409	0.097392	-0.14528	0.14766	0.14147	-0.021295	-0.040458	-0.14158	0.0022112	-0.14675	0.092995	0.017947	0.071424	-0.0077417	0.29725	0.23382	0.040298	-0.029639	-0.17956	-0.22854	-0.14185	-0.27373	-0.13765	-0.17672	-0.27904	-0.083419	-0.19245	-0.2022	-0.053254	-0.16658	-0.27125	-0.20782	-0.053185	-0.21708	-0.029792	-0.054438	-0.17294	-0.1534	-0.038037	0.22405	0.12004	0.11932
X.5	-0.29018	-0.0021059	-0.062857	-0.074982	-0.0044538	-0.040351	-0.24785	5.0397e-05	0.056056	-0.32182	-0.2664	0.024568	-0.28029	-0.11842	0.014858	-0.063927	-0.2797	0.050826	0.15261	-0.058617	0.050986	0.037325	0.14494	-0.11308	0.088887	-0.11225	-0.12765	-0.24839	-0.20292	0.0086537	-0.049872	-0.081531	0.025667	-0.048593	-0.11692	-0.071122	-0.039301	-0.18667	-0.18441	-0.024758	-0.20032	-0.10285	-0.040285	0.096657	-0.035358	-0.087449	0.13346	0.20758	0.22559
FAM193B	-0.3451	-0.35013	-0.3499	-0.33877	-0.08872	-0.032186	-0.1056	0.086236	-0.19419	-0.055566	-0.03477	0.071487	0.09799	-0.2772	-0.17901	-0.32573	-0.35366	-0.23347	-0.26712	-0.18444	-0.13176	-0.1896	-0.31802	-0.18509	0.040242	-0.36043	-0.26386	-0.037194	-0.16061	-0.28054	-0.3891	-0.42261	-0.2798	-0.057742	-0.51829	-0.36546	-0.33251	-0.21129	-0.34395	-0.22928	-0.51452	-0.25422	-0.50532	-0.24951	-0.21929	-0.18634	0.01734	-0.15296	-0.14098
LTBP2	-0.32469	-0.27353	-0.15773	-0.15827	-0.37031	-0.25898	-0.15843	-0.11149	-0.31129	-0.16904	-0.067763	-0.076712	-0.016235	-0.046538	-0.039804	-0.2328	0.052039	-0.39932	-0.35647	-0.31331	-0.042012	-0.22176	-0.36038	-0.12749	0.044197	-0.26906	-0.1655	-0.055456	-0.011562	-0.32098	-0.19339	-0.35253	-0.20964	-0.12853	-0.21654	-0.41222	-0.35761	-0.22481	-0.45273	-0.32672	-0.27248	-0.21597	-0.30571	-0.29284	-0.22786	-0.30759	-0.059113	-0.31893	-0.30188
YPEL3	-0.053586	-0.18143	-0.12226	-0.12553	-0.16319	-0.038535	0.11563	0.0035055	-0.10722	-0.10271	-0.086433	-0.24557	-0.19349	-0.10105	0.082078	-0.23366	-0.1708	-0.46018	-0.42436	-0.28381	-0.26355	-0.05079	-0.08492	-0.091182	-0.063387	-0.26566	-0.23786	-0.14916	-0.17698	-0.26338	-0.29639	-0.11293	-0.16508	0.064031	-0.1044	-0.15041	-0.09873	-0.034699	-0.083682	-0.056744	-0.28767	-0.093216	0.021264	0.17277	-0.2098	-0.22112	0.1141	-0.082322	-0.051629
MON1A	-0.098078	-0.32886	-0.25134	-0.24179	-0.082002	0.065559	0.2104	0.015154	-0.11468	-0.20122	0.091052	0.14497	-0.022284	-0.1945	0.00026262	-0.12959	0.20187	-0.24364	-0.17487	0.16838	0.12785	0.13639	-0.016881	-0.32238	0.021412	-0.1977	-0.0080195	0.14933	0.069833	-0.33271	-0.17607	-0.23914	-0.42217	-0.12243	-0.13927	-0.21279	-0.24283	0.0077098	-0.15566	0.031274	-0.059552	0.015488	-0.077973	-0.11226	-0.26068	0.015821	-0.164	-0.32233	-0.039253
SPTAN1.1	0.10941	-0.06583	0.027098	0.037482	-0.11793	0.026513	0.21694	-0.21935	-0.10577	-0.095457	0.11545	0.032554	0.0049477	0.030993	0.034841	-0.13028	-0.0064951	-0.42824	-0.34618	-0.0070483	-0.041321	-0.1596	-0.28918	-0.12743	-0.038747	-0.15767	0.095849	0.3496	0.16225	-0.11848	0.00079969	-0.15826	-0.14542	-0.015278	-0.029832	-0.34719	-0.18806	0.0090563	-0.12706	-0.099413	-0.085581	-0.0053477	0.038422	0.012181	-0.16733	0.083339	-0.097679	-0.25766	-0.22494
NLRP1	-0.389	-0.41102	-0.32585	-0.33318	0.077123	-0.014015	-0.2124	-0.13138	-0.22306	0.037718	-0.12508	-0.21688	-0.24413	0.10955	0.13017	-0.079317	-0.037869	-0.32339	-0.12675	-0.20478	-0.20107	-0.40381	-0.33716	-0.4679	-0.35505	-0.22078	-0.24177	-0.35974	-0.18104	-0.41272	-0.22646	-0.191	-0.29784	0.012888	-0.11324	-0.13146	-0.27124	-0.42363	-0.296	-0.032138	-0.15733	0.057759	-0.15803	0.11881	-0.32348	-0.10721	-0.14749	-0.2017	-0.34143
NLRP1.1	-0.35772	-0.41928	-0.34751	-0.3521	0.077373	0.037082	-0.14958	0.03671	-0.17435	0.030156	-0.06627	-0.19431	-0.19053	0.051174	0.1471	-0.2177	0.037118	-0.39093	-0.20296	-0.24419	-0.16478	-0.35434	-0.37207	-0.41293	-0.23246	-0.29231	-0.31427	-0.32691	-0.1315	-0.33511	-0.21695	-0.14204	-0.32427	0.034542	-0.080412	-0.052739	-0.27009	-0.27863	-0.26135	-0.033304	-0.1373	-0.067153	-0.32111	0.098282	-0.26519	-0.25987	-0.14311	-0.40163	-0.28512
DUOX1	-0.28128	-0.17805	-0.16703	-0.15398	0.0025407	0.070806	-0.086551	0.09799	-0.23773	-0.033485	-0.036584	-0.048254	-0.093801	-0.17287	-0.1063	-0.10363	-0.081813	-0.22678	0.011922	-0.14638	0.13182	-0.27048	-0.29199	-0.46881	-0.22049	-0.18291	-0.11629	-0.091972	-0.18798	-0.16528	-0.017619	-0.12239	-0.23082	-0.19367	-0.26821	-0.20674	-0.126	-0.041294	0.032709	-0.066545	-0.092225	-0.13012	-0.21693	0.034184	-0.20717	-0.13135	-0.036269	-0.07031	-0.32218
DUSP22.....LOC1006	-0.25787	-0.25281	-0.26838	-0.2564	-0.16907	-0.15061	-0.15588	-0.16172	-0.24575	-0.12864	0.099275	-0.2071	-0.19607	-0.20461	0.1304	-0.18315	-0.10797	-0.18515	0.043318	0.02003	-0.0091656	-0.15146	-0.23934	-0.37799	-0.22111	-0.27447	-0.26511	-0.21314	-0.18057	-0.32704	-0.073961	-0.27594	-0.36886	-0.21848	-0.050037	-0.25067	-0.31829	-0.19176	-0.15182	-0.22386	-0.18789	0.0097807	-0.11735	-0.061133	-0.20688	-0.12612	-0.089071	-0.081631	-0.086084
DDX26B	-0.11311	-0.40992	-0.44074	-0.43323	0.023468	-0.070653	-0.15936	-0.17055	-0.34158	0.008919	-0.11122	-0.36772	-0.23635	-0.13258	-0.025935	-0.20957	-0.35045	-0.11781	-0.058563	-0.0031112	-0.28212	-0.40875	-0.35633	-0.38246	-0.41931	-0.23222	-0.25764	-0.23654	-0.28294	-0.48207	-0.25755	-0.42239	-0.30616	-0.20194	-0.1959	-0.28799	-0.39512	-0.38045	-0.15941	-0.31162	-0.27081	-0.052201	-0.12952	-0.076993	-0.2863	-0.079267	-0.033099	-0.20266	-0.097466
PCYOX1L	0.096319	0.013331	0.031791	0.04463	0.00016288	-0.04964	0.19232	0.10246	-0.13221	0.030432	0.019543	-0.13609	0.1333	-0.19123	-0.0261	-0.19926	-0.26983	-0.33547	-0.3366	-0.083099	-0.30082	-0.33776	-0.47101	-0.28789	-0.066142	-0.089144	0.059006	0.0090473	-0.04665	-0.22506	-0.20568	-0.13059	-0.030494	0.24848	-0.12252	-0.22674	-0.060729	-0.10366	-0.16916	-0.20019	-0.21451	-0.020116	-0.22939	-0.052224	-0.33711	-0.1879	-0.17916	-0.29318	-0.19431
MICAL1	-0.16009	-0.095952	-0.058174	-0.092328	0.11164	-0.19443	-0.096161	-0.17706	-0.28582	0.06183	-0.078025	-0.071052	0.030305	0.037174	0.05821	-0.16838	0.077395	-0.26581	-0.17056	-0.13331	-0.028734	-0.33132	-0.37325	-0.01528	0.13469	0.034414	0.075129	-0.053992	0.2289	-0.11822	0.066019	-0.2093	-0.17065	0.14389	0.067826	0.0098641	-0.014276	-0.27025	-0.27326	-0.17026	-0.18259	-0.041095	-0.29992	0.034327	-0.3019	-0.2503	-0.17355	-0.22287	-0.26154
TUBA1A	-0.035165	-0.28185	-0.059814	-0.061954	0.098227	0.3521	-0.054349	-0.13253	-0.067835	0.13898	0.027232	-0.23095	-0.22923	-0.056783	-0.35214	-0.35008	0.077492	-0.42428	-0.31207	-0.27041	-0.38461	-0.33851	-0.40966	-0.34548	-0.37893	-0.27925	-0.23744	-0.14126	-0.28048	-0.30304	-0.2926	-0.15837	-0.10687	-0.36054	-0.33414	-0.33987	-0.21755	-0.24906	-0.45134	-0.258	-0.20327	-0.34364	-0.51442	-0.24864	-0.15695	-0.26973	-0.20773	-0.48379	-0.26537
ADAMTS15	-0.024392	-0.40558	-0.23456	-0.22079	0.10769	0.058482	-0.23756	-0.10493	-0.024052	0.10351	0.3571	-0.12785	-0.029659	-0.056822	-0.14618	-0.33629	-0.064847	-0.21504	-0.16684	0.058198	-0.27121	-0.062788	-0.20199	-0.21247	-0.14973	-0.21041	-0.17076	0.036608	-0.12608	-0.20453	-0.074262	-0.43274	0.0037872	-0.30573	-0.1929	-0.3731	-0.2394	-0.26296	-0.32699	-0.3673	-0.22221	0.0025221	-0.25457	-0.23255	-0.31647	-0.11023	0.21703	-0.3358	-0.0036486
AHNAK	-0.12129	-0.31063	-0.22546	-0.21509	-0.42999	-0.21094	-0.26414	-0.37932	-0.23229	-0.12817	-0.03802	-0.050739	-0.18328	-0.13538	-0.2648	-0.1046	-0.11351	-0.18333	-0.057554	-0.055028	-0.09751	-0.32576	-0.37589	-0.0062282	0.038587	-0.29377	-0.24947	-0.098373	-0.04222	-0.38942	-0.34553	-0.24195	-0.21038	-0.3012	-0.35	-0.51954	-0.53691	-0.2495	-0.34084	-0.32046	-0.30292	-0.27827	-0.24756	-0.12715	-0.058662	-0.2073	-0.16094	-0.25796	-0.27036
DAB2.....LOC101926	-0.043648	-0.32273	-0.19753	-0.19417	-0.11174	-0.16091	-0.24952	-0.27012	-0.32485	0.054792	0.14279	-0.18034	0.069118	-0.01615	-0.027161	-0.17649	-0.026183	-0.28384	-0.21304	0.040331	-0.19034	-0.3306	-0.40191	-0.15493	-0.12744	-0.19468	-0.16044	-0.099146	0.037872	-0.35589	-0.17578	-0.44886	-0.33895	-0.27958	-0.16084	-0.34235	-0.41827	-0.35131	-0.37153	-0.39458	-0.32211	-0.25167	-0.42133	-0.24345	-0.15483	-0.22939	-0.20756	-0.38695	-0.37398
AHNAK.1	0.15445	-0.28863	-0.19743	-0.16666	-0.25426	-0.14972	-0.33552	-0.34613	-0.19114	-0.11385	0.046588	0.017238	-0.20516	-0.34224	-0.25272	-0.10192	-0.17407	-0.010012	0.029792	0.23786	-0.080594	0.034663	0.013991	-0.060452	0.071177	-0.095971	-0.21025	0.046734	-0.077925	-0.26476	-0.27171	-0.07138	-0.17551	-0.36405	-0.27379	-0.21109	-0.28365	-0.12648	-0.10523	-0.17461	-0.1594	-0.27701	-0.17801	-0.23085	-0.059875	-0.34236	-0.14766	-0.22595	0.0058869
NGFR	0.12403	-0.12513	-0.083609	-0.063265	-0.15093	-0.12829	-0.078468	-0.21427	-0.26115	-0.0015004	-0.026081	-0.19041	-0.076346	0.13348	0.043198	-0.099673	-0.003694	-0.15746	-0.078677	-0.11109	-0.12808	-0.23656	-0.25831	0.068767	-0.040078	-0.099935	-0.14921	-0.056025	0.10736	-0.13232	-0.089846	-0.19982	-0.14415	-0.15877	-0.055963	-0.14101	-0.20179	-0.19045	-0.19172	-0.22579	-0.13161	-0.075137	-0.26671	0.078406	0.038125	-0.18957	-0.050217	-0.12046	-0.32123
MCOLN2	-0.27401	-0.16837	-0.24822	-0.24058	0.069389	-0.17027	-0.30209	-0.32995	-0.31413	-0.036653	-0.039899	-0.29188	-0.2042	0.10025	0.24922	0.16201	0.013361	-0.13317	-0.073332	0.15213	0.014887	-0.33948	-0.18227	-0.31696	-0.24341	-0.25911	-0.22222	-0.25698	-0.17306	-0.30714	-0.047081	-0.28552	-0.37503	-0.094851	0.038301	0.0057469	-0.27735	-0.35715	-0.020554	-0.14516	-0.16306	-0.02098	0.106	0.29737	0.043003	0.036697	-0.065846	0.058154	-0.33178
MKNK1	-0.35329	-0.30525	-0.11648	-0.12799	-0.0030328	0.021009	-0.24525	-0.19892	-0.36818	-0.066323	-0.086149	-0.25092	-0.092014	0.16748	0.072813	-0.14448	-0.068102	-0.24645	-0.10913	-0.054853	-0.00015765	-0.39191	-0.40906	-0.42627	-0.34162	-0.20768	-0.068184	-0.32494	-0.12964	-0.37993	-0.12058	-0.29029	-0.30244	-0.12976	-0.094113	-0.31381	-0.18928	-0.21799	-0.19957	-0.14534	-0.076454	0.0049351	-0.24872	0.11502	-0.14028	-0.094812	-0.040304	-0.034444	-0.46457
TGM1	0.068813	0.061062	-0.028299	-0.0085789	-0.039928	-0.20502	-0.25013	-0.1544	0.04265	-0.018594	0.085365	-0.049631	-0.093026	-0.035168	0.18488	0.15173	-0.14936	-0.017133	-0.029871	0.18403	0.0819	-0.12629	-0.029796	0.04991	0.16213	-0.055821	0.040307	0.09547	0.054227	0.037412	0.17161	-0.08561	0.15251	0.097851	0.002614	0.10917	-0.14635	-0.16161	0.07271	-0.085865	-0.24841	-0.12803	0.064438	0.041236	-0.067016	-0.33225	-0.033482	0.045661	-0.22087
TGM2	-0.086278	-0.23464	-0.26494	-0.26908	-0.065759	-0.18138	-0.43122	-0.3792	0.015714	0.13573	0.2333	-0.098784	-0.040823	0.028456	0.12105	0.20564	-0.09514	-0.12158	-0.063215	0.094941	-0.2596	-0.2871	-0.32268	0.0038856	0.001284	-0.21656	-0.17952	-0.023875	0.088968	-0.14937	-0.14748	-0.21393	-0.064723	0.038557	-0.13005	-0.29682	-0.32865	-0.28685	-0.21657	-0.25023	-0.31036	-0.19896	-0.07865	-0.16621	0.054892	-0.16154	0.043074	-0.10408	-0.062054
[truncated: 199 more columns]

## Sheet: LUSC
	AHNAK	AHNAK.1	ATP2B4.1	ATP2B4	CYTH2	DHRS1	HSPA1A.....HSPA1B.	LOC646762	NPM1	TCOF1	DDX28	FAM195A	SORL1	EXOSC5	FGD6	OR2A4	UTP20	GEMIN5	C11orf48.....LOC10	ATIC	ERVMER34.1	EPS8L1	EPS8L1.1	RHBDF1	CDK2	ERBB3	SLC29A2	IPO4	METTL1	WDR74	NOP16	C19orf48.....SNORD	SNHG1.....SNORD22.	CIRH1A	CIRH1A.1	TMEM97.2	TMEM97	TMEM97.1	PA2G4	CDCA8	PHB	DHODH	NLE1	MRTO4	C10orf2	SUPV3L1	RPP40	WDR12	XPO5
AHNAK	1	0.63753	0.41622	0.54756	0.4371	0.31785	0.4274	0.1648	0.42833	0.33516	0.5937	0.59108	0.48217	0.15195	0.51107	0.25518	0.34833	0.35573	0.49855	0.7033	0.78679	0.71646	0.71299	0.61685	0.44948	0.35554	0.43498	0.49067	0.47461	0.58831	0.52829	0.46546	0.45976	0.60064	0.53022	0.043083	0.068119	0.057646	0.37367	0.047364	0.32353	0.26675	0.1713	0.19835	0.081464	0.0043713	0.19709	0.26376	0.11256
AHNAK.1	0.63753	1	0.3589	0.59045	0.28342	0.051192	0.081063	0.059162	0.00013191	0.012774	0.58604	0.36319	0.47124	0.13687	0.5031	0.15794	0.25983	0.17205	0.26389	0.61195	0.65172	0.59445	0.61923	0.34678	0.401	0.33967	0.32992	0.19316	0.30034	0.24496	0.24033	0.34453	0.34892	0.60026	0.46752	-0.020973	-0.047731	-0.05409	0.24173	0.078332	0.16719	0.44309	0.23644	0.1349	0.13103	0.066972	0.24626	0.4386	0.37426
ATP2B4.1	0.41622	0.3589	1	0.57912	0.49657	0.32128	0.30349	0.31885	0.055497	0.18966	0.21143	0.14573	0.14385	0.2717	0.37793	0.098244	0.19145	0.041435	0.32232	0.18098	0.47982	0.4412	0.41945	0.29472	0.31781	0.22018	0.14517	0.23774	0.3403	0.20189	0.2438	0.30034	0.29775	0.39781	0.44482	-0.10838	-0.12398	-0.12859	0.16878	0.1629	0.16923	0.12596	-0.12537	0.24299	0.15145	0.13807	0.32499	0.32392	0.14887
ATP2B4	0.54756	0.59045	0.57912	1	0.5932	0.28041	0.27491	0.2296	0.13908	0.15044	0.38664	0.22906	0.29239	0.39009	0.48784	0.24442	0.11967	0.14269	0.20555	0.38725	0.622	0.63129	0.63865	0.44032	0.47602	0.39099	0.1977	0.10329	0.088457	0.22119	0.16926	0.19327	0.34105	0.43317	0.40621	0.00078742	-0.054278	-0.026586	0.061945	-0.038009	-0.067269	0.044367	-0.13052	-0.086401	-0.11337	-0.18131	0.25523	0.17917	0.14258
CYTH2	0.4371	0.28342	0.49657	0.5932	1	0.45583	0.24539	0.44497	0.30517	0.18708	0.29071	0.2051	0.31917	0.47264	0.17413	0.072022	0.28817	0.19374	0.24347	0.24253	0.49266	0.54756	0.53343	0.41128	0.33828	0.29212	0.050685	0.2016	0.33039	0.28186	0.27977	0.43817	0.30116	0.32179	0.35301	-0.068669	-0.13875	-0.12329	0.020203	-0.17999	0.015072	-0.051161	0.064147	0.1165	0.10167	-0.062675	0.25582	0.02237	0.16692
DHRS1	0.31785	0.051192	0.32128	0.28041	0.45583	1	0.47169	0.44242	0.29208	0.49545	0.21052	0.30699	0.2081	0.41036	-0.075543	0.079989	0.39321	0.42779	0.21534	0.40408	0.47356	0.52948	0.52598	0.35946	0.4003	0.53467	0.26143	0.49643	0.36848	0.24312	0.38104	0.43966	0.30118	0.40834	0.49163	0.2064	0.32665	0.27413	0.37894	0.31223	0.10596	0.19602	0.30162	0.18212	0.1316	-0.085472	0.090187	0.14132	0.18112
HSPA1A.....HSPA1B.	0.4274	0.081063	0.30349	0.27491	0.24539	0.47169	1	0.30517	0.3396	0.30094	0.30783	0.47101	0.28159	0.15435	0.012999	0.090644	0.16024	0.19861	0.37855	0.43781	0.47723	0.43284	0.43399	0.45396	0.35092	0.42621	0.52026	0.57764	0.38195	0.48952	0.42602	0.50374	0.3893	0.40474	0.45545	0.2795	0.33097	0.30928	0.53952	0.46857	0.47793	0.44279	0.24906	0.097011	-0.0072259	0.12418	0.26276	0.27309	0.30795
LOC646762	0.1648	0.059162	0.31885	0.2296	0.44497	0.44242	0.30517	1	0.2913	0.47461	0.088792	0.20411	0.38906	0.3669	0.020896	-0.12742	0.38818	0.37162	0.075675	0.19592	0.33196	0.38852	0.3849	0.211	0.34143	0.16155	0.15698	0.32429	0.38764	0.19647	0.21792	0.55476	0.2054	0.16704	0.21234	0.16988	0.1191	0.089754	0.14193	0.082478	0.14196	0.072352	0.056199	0.19553	0.014108	-0.078705	0.28845	0.062682	0.092875
NPM1	0.42833	0.00013191	0.055497	0.13908	0.30517	0.29208	0.3396	0.2913	1	0.55377	0.33627	0.38123	0.18242	0.23577	0.10508	0.040614	0.24425	0.59447	0.38398	0.26038	0.37338	0.39952	0.35599	0.25762	0.18194	0.076663	0.29256	0.52328	0.3786	0.46416	0.5603	0.37693	0.44771	0.14059	0.19737	-0.03371	-0.016316	-0.022303	0.17112	-0.071958	0.26717	-0.10692	0.13014	0.21264	0.1371	0.056741	0.29668	0.091793	-0.036857
TCOF1	0.33516	0.012774	0.18966	0.15044	0.18708	0.49545	0.30094	0.47461	0.55377	1	0.37168	0.43931	0.24402	0.45608	0.14058	0.15429	0.46669	0.64257	0.26268	0.36862	0.42705	0.43513	0.40528	0.32572	0.36304	0.32127	0.42081	0.52831	0.42675	0.42739	0.45049	0.34244	0.32249	0.33951	0.40039	0.21928	0.29683	0.2462	0.29654	0.10583	0.26887	0.0091478	0.062727	0.21534	0.17224	0.060096	0.26547	0.13114	0.019286
DDX28	0.5937	0.58604	0.21143	0.38664	0.29071	0.21052	0.30783	0.088792	0.33627	0.37168	1	0.5645	0.4564	0.43398	0.41123	0.47004	0.38534	0.45183	0.43025	0.63061	0.76807	0.65708	0.67312	0.39978	0.4957	0.43814	0.5842	0.47184	0.42272	0.54075	0.46023	0.48047	0.64321	0.78751	0.72751	0.2864	0.28126	0.26851	0.38514	0.29879	0.39785	0.55788	0.41378	0.32995	0.25556	0.31449	0.34323	0.51156	0.49392
FAM195A	0.59108	0.36319	0.14573	0.22906	0.2051	0.30699	0.47101	0.20411	0.38123	0.43931	0.5645	1	0.727	0.37613	0.39952	0.37176	0.5407	0.40764	0.66645	0.6109	0.69155	0.68856	0.68695	0.71892	0.55693	0.50279	0.70821	0.56704	0.53708	0.69393	0.53884	0.59107	0.65216	0.57545	0.54537	0.41802	0.48818	0.45152	0.54881	0.25535	0.58297	0.39718	0.43065	0.34692	0.25025	0.14571	0.41553	0.35145	0.23798
SORL1	0.48217	0.47124	0.14385	0.29239	0.31917	0.2081	0.28159	0.38906	0.18242	0.24402	0.4564	0.727	1	0.25153	0.29612	0.29072	0.55908	0.30285	0.33202	0.51948	0.60966	0.64408	0.63965	0.63935	0.58922	0.38933	0.4733	0.2564	0.39447	0.4638	0.23157	0.48826	0.53236	0.37112	0.28633	0.25929	0.27876	0.24042	0.25948	0.11143	0.41316	0.27548	0.32874	0.079811	0.0067108	-0.11997	0.332	0.2421	0.17714
EXOSC5	0.15195	0.13687	0.2717	0.39009	0.47264	0.41036	0.15435	0.3669	0.23577	0.45608	0.43398	0.37613	0.25153	1	0.40564	0.33993	0.47798	0.40506	0.39968	0.26231	0.45413	0.49271	0.47632	0.16832	0.49835	0.42251	0.30346	0.35569	0.40432	0.37604	0.40905	0.48727	0.58296	0.55758	0.6012	0.39785	0.36063	0.35813	0.29257	0.30799	0.27906	0.10451	0.12062	0.51377	0.25045	0.32386	0.47337	0.27817	0.39083
FGD6	0.51107	0.5031	0.37793	0.48784	0.17413	-0.075543	0.012999	0.020896	0.10508	0.14058	0.41123	0.39952	0.29612	0.40564	1	0.51532	0.19911	0.20121	0.40519	0.37085	0.49291	0.42352	0.40332	0.26635	0.38868	0.041311	0.27961	0.16183	0.25208	0.39709	0.32639	0.29335	0.48667	0.5236	0.45279	-0.032965	-0.047944	-0.044077	0.20315	0.18346	0.28959	0.19919	-0.027366	0.36438	0.14983	0.12571	0.34674	0.40357	0.24989
OR2A4	0.25518	0.15794	0.098244	0.24442	0.072022	0.079989	0.090644	-0.12742	0.040614	0.15429	0.47004	0.37176	0.29072	0.33993	0.51532	1	0.21047	0.19959	0.17621	0.35501	0.37472	0.28153	0.27123	0.33944	0.32046	0.1958	0.36692	0.22078	0.11755	0.45704	0.24387	0.19794	0.46983	0.46817	0.44187	0.24532	0.27578	0.29612	0.18149	0.29623	0.34761	0.35031	0.17129	0.21544	0.26083	0.082339	0.17355	0.3525	0.25044
UTP20	0.34833	0.25983	0.19145	0.11967	0.28817	0.39321	0.16024	0.38818	0.24425	0.46669	0.38534	0.5407	0.55908	0.47798	0.19911	0.21047	1	0.64309	0.50511	0.38688	0.51216	0.56964	0.54833	0.51243	0.69669	0.59897	0.55441	0.56267	0.63709	0.57434	0.5345	0.43112	0.35487	0.37631	0.30332	0.50604	0.47023	0.44958	0.407	0.27759	0.52447	0.20112	0.47856	0.3914	0.24077	0.065017	0.4117	0.28434	0.2543
GEMIN5	0.35573	0.17205	0.041435	0.14269	0.19374	0.42779	0.19861	0.37162	0.59447	0.64257	0.45183	0.40764	0.30285	0.40506	0.20121	0.19959	0.64309	1	0.43505	0.49312	0.51895	0.57185	0.54357	0.39006	0.50085	0.47934	0.57653	0.51306	0.52341	0.56403	0.52648	0.31661	0.35796	0.32673	0.27112	0.32945	0.32195	0.31283	0.26698	0.22464	0.42154	0.20393	0.44743	0.34449	0.11289	0.0020734	0.42394	0.25863	0.12532
C11orf48.....LOC10	0.49855	0.26389	0.32232	0.20555	0.24347	0.21534	0.37855	0.075675	0.38398	0.26268	0.43025	0.66645	0.33202	0.39968	0.40519	0.17621	0.50511	0.43505	1	0.54549	0.6132	0.63349	0.61815	0.50604	0.57662	0.49306	0.68781	0.51413	0.62357	0.6046	0.41078	0.30107	0.58516	0.42181	0.40511	0.21667	0.21588	0.2263	0.50115	0.31677	0.49238	0.26213	0.27807	0.42545	0.23856	0.19706	0.32758	0.23444	0.16012
ATIC	0.7033	0.61195	0.18098	0.38725	0.24253	0.40408	0.43781	0.19592	0.26038	0.36862	0.63061	0.6109	0.51948	0.26231	0.37085	0.35501	0.38688	0.49312	0.54549	1	0.7485	0.74528	0.75738	0.57208	0.53271	0.59422	0.6754	0.57612	0.54164	0.54927	0.37551	0.41902	0.51593	0.6001	0.51609	0.23264	0.28519	0.26595	0.4855	0.36225	0.32583	0.52988	0.37997	0.16733	0.070052	-0.042962	0.19676	0.34908	0.3237
ERVMER34.1	0.78679	0.65172	0.47982	0.622	0.49266	0.47356	0.47723	0.33196	0.37338	0.42705	0.76807	0.69155	0.60966	0.45413	0.49291	0.37472	0.51216	0.51895	0.6132	0.7485	1	0.93901	0.93951	0.69832	0.75208	0.61737	0.65403	0.46252	0.51702	0.5537	0.46987	0.57522	0.63721	0.75235	0.69337	0.19932	0.22075	0.2038	0.43765	0.27978	0.40735	0.48034	0.29933	0.29051	0.11685	0.049514	0.31979	0.37472	0.30761
EPS8L1	0.71646	0.59445	0.4412	0.63129	0.54756	0.52948	0.43284	0.38852	0.39952	0.43513	0.65708	0.68856	0.64408	0.49271	0.42352	0.28153	0.56964	0.57185	0.63349	0.74528	0.93901	1	0.99451	0.71213	0.77554	0.71631	0.64257	0.46345	0.50046	0.49089	0.40044	0.52346	0.56691	0.60884	0.54402	0.20201	0.19665	0.19219	0.42079	0.16828	0.30701	0.36152	0.25704	0.18384	0.015276	-0.06437	0.30714	0.28143	0.24039
EPS8L1.1	0.71299	0.61923	0.41945	0.63865	0.53343	0.52598	0.43399	0.3849	0.35599	0.40528	0.67312	0.68695	0.63965	0.47632	0.40332	0.27123	0.54833	0.54357	0.61815	0.75738	0.93951	0.99451	1	0.70976	0.76448	0.73248	0.63555	0.45172	0.47744	0.47811	0.37697	0.51089	0.55409	0.62536	0.56023	0.20985	0.20485	0.19912	0.43187	0.17013	0.2869	0.39825	0.27556	0.17129	0.0072002	-0.063986	0.29322	0.2775	0.25496
RHBDF1	0.61685	0.34678	0.29472	0.44032	0.41128	0.35946	0.45396	0.211	0.25762	0.32572	0.39978	0.71892	0.63935	0.16832	0.26635	0.33944	0.51243	0.39006	0.50604	0.57208	0.69832	0.71213	0.70976	1	0.60132	0.62901	0.59405	0.34202	0.35991	0.53702	0.33226	0.36562	0.3724	0.35791	0.30933	0.23972	0.28288	0.28294	0.21306	0.030399	0.30355	0.21535	0.23947	-0.034476	-0.010517	-0.27992	0.21785	0.081886	-0.093289
CDK2	0.44948	0.401	0.31781	0.47602	0.33828	0.4003	0.35092	0.34143	0.18194	0.36304	0.4957	0.55693	0.58922	0.49835	0.38868	0.32046	0.69669	0.50085	0.57662	0.53271	0.75208	0.77554	0.76448	0.60132	1	0.68491	0.63597	0.38378	0.43059	0.44006	0.2804	0.39184	0.487	0.50632	0.42685	0.40878	0.42251	0.39295	0.40027	0.37062	0.48245	0.27452	0.27355	0.18929	0.027113	-0.13397	0.15586	0.16855	0.12632
ERBB3	0.35554	0.33967	0.22018	0.39099	0.29212	0.53467	0.42621	0.16155	0.076663	0.32127	0.43814	0.50279	0.38933	0.42251	0.041311	0.1958	0.59897	0.47934	0.49306	0.59422	0.61737	0.71631	0.73248	0.62901	0.68491	1	0.60369	0.4443	0.42533	0.35562	0.29156	0.26014	0.22946	0.45119	0.38095	0.51531	0.5313	0.53565	0.486	0.30625	0.2669	0.32618	0.29427	0.099421	-0.0036776	-0.10084	0.15922	0.13397	0.17319
SLC29A2	0.43498	0.32992	0.14517	0.1977	0.050685	0.26143	0.52026	0.15698	0.29256	0.42081	0.5842	0.70821	0.4733	0.30346	0.27961	0.36692	0.55441	0.57653	0.68781	0.6754	0.65403	0.64257	0.63555	0.59405	0.63597	0.60369	1	0.62371	0.51953	0.61167	0.35975	0.3561	0.53928	0.50117	0.44194	0.5555	0.54772	0.57789	0.44034	0.4177	0.54688	0.58337	0.41728	0.25702	0.099512	0.05573	0.27042	0.31701	0.27239
IPO4	0.49067	0.19316	0.23774	0.10329	0.2016	0.49643	0.57764	0.32429	0.52328	0.52831	0.47184	0.56704	0.2564	0.35569	0.16183	0.22078	0.56267	0.51306	0.51413	0.57612	0.46252	0.46345	0.45172	0.34202	0.38378	0.4443	0.62371	1	0.71575	0.73171	0.76809	0.60793	0.52563	0.52228	0.53954	0.42999	0.47263	0.44459	0.64252	0.42084	0.56851	0.43748	0.464	0.44521	0.37551	0.29031	0.40074	0.4519	0.40445
METTL1	0.47461	0.30034	0.3403	0.088457	0.33039	0.36848	0.38195	0.38764	0.3786	0.42675	0.42272	0.53708	0.39447	0.40432	0.25208	0.11755	0.63709	0.52341	0.62357	0.54164	0.51702	0.50046	0.47744	0.35991	0.43059	0.42533	0.51953	0.71575	1	0.71389	0.71564	0.55078	0.5307	0.54306	0.50529	0.33572	0.37675	0.34303	0.68524	0.43334	0.59067	0.31293	0.49009	0.6802	0.58649	0.4479	0.54543	0.54656	0.3887
WDR74	0.58831	0.24496	0.20189	0.22119	0.28186	0.24312	0.48952	0.19647	0.46416	0.42739	0.54075	0.69393	0.4638	0.37604	0.39709	0.45704	0.57434	0.56403	0.6046	0.54927	0.5537	0.49089	0.47811	0.53702	0.44006	0.35562	0.61167	0.73171	0.71389	1	0.8042	0.47156	0.66426	0.56372	0.53962	0.40403	0.41841	0.40328	0.58011	0.38301	0.75998	0.3748	0.57494	0.5283	0.43536	0.34089	0.65917	0.55468	0.36227
NOP16	0.52829	0.24033	0.2438	0.16926	0.27977	0.38104	0.42602	0.21792	0.5603	0.45049	0.46023	0.53884	0.23157	0.40905	0.32639	0.24387	0.5345	0.52648	0.41078	0.37551	0.46987	0.40044	0.37697	0.33226	0.2804	0.29156	0.35975	0.76809	0.71564	0.8042	1	0.62338	0.5323	0.6091	0.60671	0.34113	0.38105	0.34208	0.62235	0.40422	0.66315	0.28868	0.52921	0.65146	0.56397	0.47329	0.65598	0.65711	0.44968
C19orf48.....SNORD	0.46546	0.34453	0.30034	0.19327	0.43817	0.43966	0.50374	0.55476	0.37693	0.34244	0.48047	0.59107	0.48826	0.48727	0.29335	0.19794	0.43112	0.31661	0.30107	0.41902	0.57522	0.52346	0.51089	0.36562	0.39184	0.26014	0.3561	0.60793	0.55078	0.47156	0.62338	1	0.53578	0.61095	0.61231	0.27492	0.29347	0.24037	0.40898	0.32964	0.50353	0.44398	0.37781	0.4882	0.29453	0.31227	0.44401	0.43048	0.4649
SNHG1.....SNORD22.	0.45976	0.34892	0.29775	0.34105	0.30116	0.30118	0.3893	0.2054	0.44771	0.32249	0.64321	0.65216	0.53236	0.58296	0.48667	0.46983	0.35487	0.35796	0.58516	0.51593	0.63721	0.56691	0.55409	0.3724	0.487	0.22946	0.53928	0.52563	0.5307	0.66426	0.5323	0.53578	1	0.64838	0.68873	0.204	0.2761	0.24239	0.42974	0.45065	0.53443	0.35944	0.37712	0.48778	0.42493	0.38224	0.52661	0.55342	0.37443
CIRH1A	0.60064	0.60026	0.39781	0.43317	0.32179	0.40834	0.40474	0.16704	0.14059	0.33951	0.78751	0.57545	0.37112	0.55758	0.5236	0.46817	0.37631	0.32673	0.42181	0.6001	0.75235	0.60884	0.62536	0.35791	0.50632	0.45119	0.50117	0.52228	0.54306	0.56372	0.6091	0.61095	0.64838	1	0.96596	0.36406	0.43629	0.39072	0.58469	0.54738	0.54295	0.67326	0.39243	0.5555	0.44192	0.41427	0.3703	0.64696	0.57509
CIRH1A.1	0.53022	0.46752	0.44482	0.40621	0.35301	0.49163	0.45545	0.21234	0.19737	0.40039	0.72751	0.54537	0.28633	0.6012	0.45279	0.44187	0.30332	0.27112	0.40511	0.51609	0.69337	0.54402	0.56023	0.30933	0.42685	0.38095	0.44194	0.53954	0.50529	0.53962	0.60671	0.61231	0.68873	0.96596	1	0.31587	0.40566	0.35555	0.57103	0.54431	0.50582	0.6126	0.35177	0.5728	0.48653	0.45939	0.37486	0.61339	0.55048
TMEM97.2	0.043083	-0.020973	-0.10838	0.00078742	-0.068669	0.2064	0.2795	0.16988	-0.03371	0.21928	0.2864	0.41802	0.25929	0.39785	-0.032965	0.24532	0.50604	0.32945	0.21667	0.23264	0.19932	0.20201	0.20985	0.23972	0.40878	0.51531	0.5555	0.42999	0.33572	0.40403	0.34113	0.27492	0.204	0.36406	0.31587	1	0.94115	0.97131	0.39105	0.45811	0.46957	0.2958	0.4237	0.36291	0.16785	0.15963	0.20747	0.22619	0.24234
TMEM97	0.068119	-0.047731	-0.12398	-0.054278	-0.13875	0.32665	0.33097	0.1191	-0.016316	0.29683	0.28126	0.48818	0.27876	0.36063	-0.047944	0.27578	0.47023	0.32195	0.21588	0.28519	0.22075	0.19665	0.20485	0.28288	0.42251	0.5313	0.54772	0.47263	0.37675	0.41841	0.38105	0.29347	0.2761	0.43629	0.40566	0.94115	1	0.98158	0.4705	0.55239	0.50905	0.32812	0.43312	0.35925	0.24546	0.14512	0.13843	0.24201	0.17868
TMEM97.1	0.057646	-0.05409	-0.12859	-0.026586	-0.12329	0.27413	0.30928	0.089754	-0.022303	0.2462	0.26851	0.45152	0.24042	0.35813	-0.044077	0.29612	0.44958	0.31283	0.2263	0.26595	0.2038	0.19219	0.19912	0.28294	0.39295	0.53565	0.57789	0.44459	0.34303	0.40328	0.34208	0.24037	0.24239	0.39072	0.35555	0.97131	0.98158	1	0.41643	0.49272	0.45787	0.30492	0.39545	0.3452	0.21026	0.12537	0.12931	0.20961	0.16313
PA2G4	0.37367	0.24173	0.16878	0.061945	0.020203	0.37894	0.53952	0.14193	0.17112	0.29654	0.38514	0.54881	0.25948	0.29257	0.20315	0.18149	0.407	0.26698	0.50115	0.4855	0.43765	0.42079	0.43187	0.21306	0.40027	0.486	0.44034	0.64252	0.68524	0.58011	0.62235	0.40898	0.42974	0.58469	0.57103	0.39105	0.4705	0.41643	1	0.57591	0.60334	0.45762	0.52182	0.53797	0.55004	0.54368	0.35069	0.59167	0.51846
CDCA8	0.047364	0.078332	0.1629	-0.038009	-0.17999	0.31223	0.46857	0.082478	-0.071958	0.10583	0.29879	0.25535	0.11143	0.30799	0.18346	0.29623	0.27759	0.22464	0.31677	0.36225	0.27978	0.16828	0.17013	0.030399	0.37062	0.30625	0.4177	0.42084	0.43334	0.38301	0.40422	0.32964	0.45065	0.54738	0.54431	0.45811	0.55239	0.49272	0.57591	1	0.6371	0.57711	0.4621	0.51596	0.28745	0.36203	0.32518	0.62308	0.53737
PHB	0.32353	0.16719	0.16923	-0.067269	0.015072	0.10596	0.47793	0.14196	0.26717	0.26887	0.39785	0.58297	0.41316	0.27906	0.28959	0.34761	0.52447	0.42154	0.49238	0.32583	0.40735	0.30701	0.2869	0.30355	0.48245	0.2669	0.54688	0.56851	0.59067	0.75998	0.66315	0.50353	0.53443	0.54295	0.50582	0.46957	0.50905	0.45787	0.60334	0.6371	1	0.50588	0.57789	0.61894	0.40427	0.4297	0.51908	0.56732	0.38039
DHODH	0.26675	0.44309	0.12596	0.044367	-0.051161	0.19602	0.44279	0.072352	-0.10692	0.0091478	0.55788	0.39718	0.27548	0.10451	0.19919	0.35031	0.20112	0.20393	0.26213	0.52988	0.48034	0.36152	0.39825	0.21535	0.27452	0.32618	0.58337	0.43748	0.31293	0.3748	0.28868	0.44398	0.35944	0.67326	0.6126	0.2958	0.32812	0.30492	0.45762	0.57711	0.50588	1	0.51732	0.29534	0.16583	0.28511	0.22238	0.55894	0.6513
NLE1	0.1713	0.23644	-0.12537	-0.13052	0.064147	0.30162	0.24906	0.056199	0.13014	0.062727	0.41378	0.43065	0.32874	0.12062	-0.027366	0.17129	0.47856	0.44743	0.27807	0.37997	0.29933	0.25704	0.27556	0.23947	0.27355	0.29427	0.41728	0.464	0.49009	0.57494	0.52921	0.37781	0.37712	0.39243	0.35177	0.4237	0.43312	0.39545	0.52182	0.4621	0.57789	0.51732	1	0.48539	0.46283	0.38931	0.47337	0.57774	0.55822
MRTO4	0.19835	0.1349	0.24299	-0.086401	0.1165	0.18212	0.097011	0.19553	0.21264	0.21534	0.32995	0.34692	0.079811	0.51377	0.36438	0.21544	0.3914	0.34449	0.42545	0.16733	0.29051	0.18384	0.17129	-0.034476	0.18929	0.099421	0.25702	0.44521	0.6802	0.5283	0.65146	0.4882	0.48778	0.5555	0.5728	0.36291	0.35925	0.3452	0.53797	0.51596	0.61894	0.29534	0.48539	1	0.64709	0.70335	0.57503	0.58398	0.45868
C10orf2	0.081464	0.13103	0.15145	-0.11337	0.10167	0.1316	-0.0072259	0.014108	0.1371	0.17224	0.25556	0.25025	0.0067108	0.25045	0.14983	0.26083	0.24077	0.11289	0.23856	0.070052	0.11685	0.015276	0.0072002	-0.010517	0.027113	-0.0036776	0.099512	0.37551	0.58649	0.43536	0.56397	0.29453	0.42493	0.44192	0.48653	0.16785	0.24546	0.21026	0.55004	0.28745	0.40427	0.16583	0.46283	0.64709	1	0.68047	0.35597	0.59613	0.34185
SUPV3L1	0.0043713	0.066972	0.13807	-0.18131	-0.062675	-0.085472	0.12418	-0.078705	0.056741	0.060096	0.31449	0.14571	-0.11997	0.32386	0.12571	0.082339	0.065017	0.0020734	0.19706	-0.042962	0.049514	-0.06437	-0.063986	-0.27992	-0.13397	-0.10084	0.05573	0.29031	0.4479	0.34089	0.47329	0.31227	0.38224	0.41427	0.45939	0.15963	0.14512	0.12537	0.54368	0.36203	0.4297	0.28511	0.38931	0.70335	0.68047	1	0.53074	0.64479	0.57804
RPP40	0.19709	0.24626	0.32499	0.25523	0.25582	0.090187	0.26276	0.28845	0.29668	0.26547	0.34323	0.41553	0.332	0.47337	0.34674	0.17355	0.4117	0.42394	0.32758	0.19676	0.31979	0.30714	0.29322	0.21785	0.15586	0.15922	0.27042	0.40074	0.54543	0.65917	0.65598	0.44401	0.52661	0.3703	0.37486	0.20747	0.13843	0.12931	0.35069	0.32518	0.51908	0.22238	0.47337	0.57503	0.35597	0.53074	1	0.70904	0.5543
WDR12	0.26376	0.4386	0.32392	0.17917	0.02237	0.14132	0.27309	0.062682	0.091793	0.13114	0.51156	0.35145	0.2421	0.27817	0.40357	0.3525	0.28434	0.25863	0.23444	0.34908	0.37472	0.28143	0.2775	0.081886	0.16855	0.13397	0.31701	0.4519	0.54656	0.55468	0.65711	0.43048	0.55342	0.64696	0.61339	0.22619	0.24201	0.20961	0.59167	0.62308	0.56732	0.55894	0.57774	0.58398	0.59613	0.64479	0.70904	1	0.73927
XPO5	0.11256	0.37426	0.14887	0.14258	0.16692	0.18112	0.30795	0.092875	-0.036857	0.019286	0.49392	0.23798	0.17714	0.39083	0.24989	0.25044	0.2543	0.12532	0.16012	0.3237	0.30761	0.24039	0.25496	-0.093289	0.12632	0.17319	0.27239	0.40445	0.3887	0.36227	0.44968	0.4649	0.37443	0.57509	0.55048	0.24234	0.17868	0.16313	0.51846	0.53737	0.38039	0.6513	0.55822	0.45868	0.34185	0.57804	0.5543	0.73927	1
NOP2	0.064052	-0.13137	0.11797	-0.054171	0.037316	0.044477	0.07848	0.044345	0.076612	0.3469	0.0089183	0.41275	0.16383	0.27438	0.27724	0.37547	0.29749	0.086612	0.2979	0.10525	0.10617	0.14311	0.10594	0.25101	0.16824	0.14583	0.22918	0.27887	0.43443	0.31974	0.27998	0.18617	0.19121	0.19317	0.1893	0.11453	0.22109	0.18068	0.37729	0.10304	0.25965	0.035829	-0.066741	0.22069	0.3938	0.22689	0.17808	0.18198	0.083357
NUFIP1	0.15014	0.020404	0.11206	-0.0016942	0.20621	0.00055981	0.12574	0.073539	0.27481	0.3211	0.19601	0.4436	0.34304	0.31826	0.24434	0.3136	0.38612	0.37629	0.30411	0.12799	0.22591	0.25484	0.23096	0.37535	0.070928	0.18046	0.23184	0.20792	0.39122	0.55679	0.44206	0.19055	0.35685	0.15473	0.16978	0.038739	0.02014	0.021117	0.30462	-0.0073329	0.41211	0.067255	0.30302	0.35432	0.34046	0.39492	0.65623	0.34274	0.2256
PLEKHG3	0.38062	0.40789	0.41429	0.32988	0.1898	0.18562	0.47804	0.25088	0.037792	0.08592	0.24517	0.37699	0.47565	0.086785	0.33657	0.28547	0.21301	0.083373	0.11322	0.30505	0.47137	0.43577	0.41167	0.32938	0.4413	0.26353	0.2539	0.25784	0.38977	0.33941	0.38765	0.518	0.30806	0.43267	0.35725	0.1499	0.18517	0.15021	0.5281	0.37371	0.52033	0.34259	0.23295	0.23404	0.26533	0.20878	0.31163	0.5502	0.32398
AIMP2	0.24281	0.13036	0.30851	0.024374	0.21205	0.15956	0.34976	0.4526	0.28232	0.17917	0.16697	0.31623	0.32685	0.11829	-0.0086623	0.05872	0.36799	0.23188	0.17275	0.12598	0.26839	0.24169	0.23267	0.16856	0.2892	0.22203	0.084719	0.43829	0.46634	0.425	0.50781	0.56602	0.19718	0.23652	0.22447	0.23541	0.22721	0.16968	0.468	0.2463	0.60407	0.15174	0.32484	0.41591	0.32843	0.28069	0.38887	0.30031	0.18567
AIMP2.1	0.35721	0.20301	0.36498	0.13156	0.26223	0.20761	0.40044	0.48619	0.33503	0.24297	0.28925	0.41254	0.39935	0.19664	0.11634	0.16836	0.41768	0.32807	0.28495	0.24954	0.40797	0.38095	0.37155	0.26488	0.40171	0.29748	0.20628	0.48992	0.52344	0.52244	0.55041	0.59885	0.30523	0.34097	0.31922	0.28029	0.26275	0.21616	0.52085	0.29187	0.65026	0.21247	0.35235	0.45851	0.33242	0.27181	0.43061	0.36176	0.21015
ANAPC1.....LOC7302	0.024703	0.11728	-0.061347	0.093521	0.076159	0.039742	-0.14734	0.10319	0.079607	0.11162	0.26085	0.34339	0.3126	0.39904	0.16445	0.2644	0.35703	0.30817	0.035194	0.057845	0.12939	0.20043	0.20274	0.10827	0.079742	0.27801	0.039858	0.1053	0.30616	0.2913	0.37614	0.2228	0.20584	0.22523	0.16763	0.43731	0.38137	0.38402	0.32799	0.072207	0.18985	-0.027754	0.36878	0.43016	0.35575	0.37931	0.54287	0.40324	0.30182
BEND3	0.00090459	0.025482	0.066144	-0.085682	-0.10536	0.060529	0.099188	0.20336	0.30314	0.40882	0.12974	0.26618	0.12464	0.38711	0.24005	0.25017	0.52059	0.58882	0.24397	0.13043	0.11421	0.092651	0.050109	0.09376	0.24305	0.25759	0.34942	0.43703	0.52277	0.4712	0.58581	0.30901	0.22814	0.26026	0.21691	0.48111	0.48107	0.46964	0.31327	0.43695	0.59896	0.12101	0.26959	0.56048	0.37096	0.25713	0.52937	0.40715	0.21262
X.3	0.26923	0.29827	0.27381	0.1032	0.21563	0.20992	0.078819	0.29653	0.24786	0.53014	0.43627	0.27258	0.3038	0.38119	0.23013	0.21257	0.45246	0.52048	0.079022	0.26062	0.31199	0.27551	0.24738	0.068308	0.15567	0.19886	0.29877	0.44731	0.56627	0.4213	0.47544	0.40618	0.25593	0.45421	0.40496	0.25867	0.25994	0.22952	0.28735	0.104	0.35098	0.2815	0.26458	0.4335	0.3486	0.3761	0.47314	0.41765	0.41338
SLC6A15	-0.056173	0.10196	0.055196	-0.17639	-0.041014	0.17065	0.0014265	0.14598	-0.017559	-0.10667	-0.11792	-0.13382	-0.027041	-0.0022733	-0.13599	0.059642	0.12692	0.012761	-0.12551	-0.013647	-0.015462	-0.090717	-0.10072	-0.16583	-0.090866	-0.11433	-0.079127	0.10345	0.28279	0.034127	0.24524	0.21839	0.18894	0.11968	0.14489	0.0017112	0.040502	0.030129	0.22881	0.33099	0.19293	0.15131	0.28359	0.38648	0.50975	0.36611	0.14722	0.38889	0.22005
SLC6A15.1	-0.08468	0.091975	0.088981	-0.18227	-0.047776	0.21229	0.0057886	0.053512	-0.11178	-0.15071	-0.15226	-0.069602	0.011496	0.066164	-0.045571	0.11028	0.18096	0.0074638	-0.037576	-0.013806	-0.021454	-0.061693	-0.079235	-0.15921	-0.042632	-0.028197	-0.045403	0.064062	0.32107	0.034857	0.23351	0.19679	0.15795	0.13634	0.14622	0.073835	0.10187	0.10123	0.31396	0.41747	0.24148	0.15169	0.33894	0.47879	0.50047	0.39492	0.20286	0.44379	0.30887
TAF4B	-0.12696	-0.051255	-0.018737	-0.073805	-0.064675	0.021829	-0.13741	0.0064033	-0.031779	0.043308	-0.027299	-0.13611	-0.11738	0.06693	0.059322	0.35351	-0.1368	-0.063499	-0.26856	-0.18061	-0.092985	-0.2647	-0.26671	-0.2205	-0.21853	-0.26023	-0.25466	-0.099099	0.058824	0.030904	0.12467	0.064629	0.13932	0.11203	0.17364	-0.090494	-0.0039476	-0.02815	0.093549	0.084808	0.023519	-0.058719	0.044578	0.29472	0.55239	0.32362	0.082249	0.17889	0.090392
KCNQ5	-0.0084943	-0.033502	-0.078033	-0.12251	-0.085913	-0.029265	-0.018072	0.097997	0.19283	0.024945	-0.089605	0.012922	0.042784	0.041377	0.11757	0.34103	0.02332	0.095634	-0.10502	-0.0013258	-0.064374	-0.17362	-0.20239	-0.1137	-0.10675	-0.19862	-0.11736	0.093451	0.32041	0.22841	0.35065	0.20046	0.19931	0.086386	0.087892	0.084957	0.14858	0.13168	0.23563	0.25992	0.28521	-0.072293	0.15784	0.42524	0.54743	0.27267	0.21868	0.31408	0.094472
NCR3LG1.....RP1.23	-0.039485	0.071518	-0.09436	-0.025556	-0.1846	-0.012524	-0.023567	0.017555	-0.18139	-0.13864	0.022994	-0.045072	0.051532	0.029275	0.17075	0.41123	-0.13394	-0.09756	-0.24035	0.054601	0.011408	-0.15714	-0.14943	-0.12886	-0.074785	-0.11776	-0.1172	-0.093093	0.13477	0.037117	0.10819	0.11714	0.17055	0.24732	0.22487	0.12599	0.22624	0.20061	0.22123	0.3583	0.11045	0.15719	0.082822	0.2956	0.403	0.21489	0.01792	0.28394	0.17341
CCDC137	0.25352	0.1316	0.086602	-0.11372	-0.16323	0.32192	0.22017	0.021799	-0.017306	0.25199	0.15314	0.24053	0.18187	0.018532	0.1384	0.3298	0.13014	0.01481	-0.081712	0.25133	0.14419	-0.030733	-0.034423	0.064643	-0.03383	-0.077475	0.075054	0.35485	0.26383	0.34996	0.46282	0.34272	0.31441	0.45129	0.48019	0.11107	0.29531	0.21057	0.3018	0.50722	0.3905	0.35878	0.26454	0.30854	0.36563	0.20483	0.18106	0.49458	0.27971
BCS1L	0.45105	0.46998	0.22861	0.079833	0.13046	0.18239	0.095877	-0.083774	-0.029595	-0.013178	0.36151	-0.051615	0.00012944	-0.057628	0.16965	0.015687	0.052062	0.1364	0.096824	0.45738	0.30388	0.1658	0.164	0.031693	-0.0035241	0.02308	0.071075	0.18027	0.34301	0.16386	0.28719	0.20968	0.19598	0.45793	0.38983	-0.11758	-0.056648	-0.091188	0.14206	0.36318	0.12666	0.351	0.2494	0.21066	0.22364	0.19815	0.058866	0.43772	0.30062
FARSB	0.47609	0.35567	0.12745	0.11754	0.081689	0.32704	0.17119	0.063579	-0.035782	0.084405	0.35491	0.23873	0.065533	0.25653	0.30123	0.17026	0.21713	0.17424	0.31168	0.56798	0.35404	0.22016	0.24173	0.12901	0.15969	0.2174	0.20989	0.42637	0.53358	0.40978	0.47172	0.35134	0.36031	0.59118	0.55523	0.29882	0.37028	0.33819	0.45026	0.50615	0.23682	0.33674	0.37207	0.50876	0.39504	0.29143	0.16185	0.41188	0.33222
NCL	0.39976	0.17844	0.21715	0.01053	0.10266	0.29652	0.0749	-0.093258	0.042194	0.11016	0.10199	0.09577	-0.035178	0.044617	0.12529	0.041665	0.13157	0.10771	0.15204	0.29946	0.16508	0.034076	0.024974	0.16757	-0.089029	0.056908	-0.037944	0.27537	0.49366	0.32315	0.46309	0.20416	0.21876	0.31252	0.31442	-0.0092452	0.12721	0.078979	0.25493	0.23844	0.1026	0.0046962	0.24023	0.37886	0.45128	0.28814	0.19398	0.30624	0.069071
LSG1	-0.071963	-0.051817	0.22831	0.030092	-0.01447	0.090519	0.20274	0.22037	-0.067606	0.16427	0.14946	0.055965	0.12117	0.2602	0.22689	0.3182	0.038623	-0.019423	-0.10016	-0.020099	0.016007	-0.12843	-0.14823	-0.040879	0.094161	-0.077191	0.030227	0.19891	0.33227	0.21573	0.25257	0.34849	0.33814	0.32836	0.35431	0.2224	0.3406	0.27883	0.16728	0.46927	0.28512	0.12024	0.027832	0.3188	0.40066	0.27738	0.26073	0.38507	0.19425
LSG1.1	-0.0021194	-0.033885	0.1682	0.032699	-0.062356	0.082494	0.18943	0.19545	-0.058852	0.10074	0.14456	0.08923	0.13445	0.12367	0.18454	0.41653	0.030134	0.022147	-0.11721	0.051079	0.058231	-0.099696	-0.10849	0.019473	0.11715	-0.047884	0.022961	0.21464	0.34239	0.32948	0.32958	0.29232	0.33848	0.33232	0.33809	0.25802	0.3891	0.32452	0.27201	0.50675	0.38189	0.15547	0.16522	0.3504	0.48548	0.25725	0.25756	0.4474	0.14361
CDK4	-0.10354	-0.064222	0.22277	-0.034038	-0.013543	0.14767	0.33386	0.29598	-0.17366	0.13434	0.10264	0.27589	0.25558	0.30605	0.015633	0.10162	0.35828	0.01009	0.14813	0.041424	0.089594	0.049754	0.048946	0.13777	0.36209	0.30397	0.14835	0.26935	0.41436	0.24419	0.26689	0.38287	0.19143	0.27358	0.27843	0.52319	0.5704	0.49376	0.5038	0.53994	0.46346	0.14487	0.2878	0.33333	0.36432	0.34216	0.29422	0.32728	0.27919
ALG3	-0.054578	-0.10459	0.086216	-0.083141	-0.12868	0.0018424	0.21022	0.11692	-0.11427	0.047961	0.15414	0.22404	0.086936	0.056422	0.078308	0.22347	0.023282	-0.0072805	-0.048005	0.034017	0.0044002	-0.074306	-0.060692	0.019166	-0.019277	-0.020778	0.048218	0.2358	0.31833	0.35416	0.35629	0.20564	0.26667	0.30957	0.32229	0.29929	0.39683	0.31726	0.4834	0.43582	0.38672	0.28865	0.36083	0.32264	0.49507	0.48775	0.36854	0.54297	0.32625
ECE2	0.071637	0.081934	0.33381	0.11561	0.027007	0.10076	0.27254	0.33601	0.050065	0.3298	0.36804	0.39833	0.2217	0.37534	0.24412	0.28554	0.20324	0.15858	0.16905	0.18162	0.25977	0.15737	0.1592	0.15339	0.15003	0.090621	0.25151	0.38839	0.49338	0.45063	0.45056	0.46677	0.49022	0.4774	0.51467	0.32706	0.39031	0.32129	0.44844	0.43212	0.40265	0.32336	0.29726	0.45726	0.54044	0.57272	0.58641	0.61241	0.419
FAM86C1	-0.25578	-0.098095	-0.11988	-0.33846	-0.33682	-0.20632	-0.22624	-0.086753	-0.17442	0.13868	0.11284	-0.012489	-0.093728	0.21737	0.15884	0.24339	0.054606	0.10918	-0.11665	0.034319	-0.16423	-0.23186	-0.23244	-0.26282	-0.1576	-0.087302	0.046773	0.16305	0.18976	0.18887	0.19792	-0.00099398	0.12187	0.17833	0.17429	0.23513	0.26308	0.2331	0.22133	0.26425	0.25561	0.24738	0.20466	0.40117	0.34199	0.47132	0.26991	0.33404	0.3141
PTRH2	-0.28528	-0.23086	-0.27855	-0.38571	-0.35866	-0.018803	0.098594	0.0578	-0.1436	-0.08066	-0.067951	0.17634	0.066027	0.09718	-0.1379	0.18216	0.27617	0.064827	0.034088	-0.016747	-0.21071	-0.20818	-0.19064	-0.069945	0.026978	0.10288	0.11114	0.28146	0.30985	0.33619	0.33856	0.11891	0.14794	0.098044	0.097305	0.5643	0.58477	0.55455	0.51008	0.5531	0.49376	0.22655	0.53933	0.42562	0.46297	0.41657	0.32921	0.44671	0.29572
CIART	-0.23671	0.038097	-0.1526	-0.18226	-0.1229	-0.15214	0.043209	0.094454	-0.16214	-0.19151	0.01227	0.068085	0.091334	0.15903	0.17891	0.076886	-0.047499	-0.065333	-0.13086	-0.092926	-0.18219	-0.25956	-0.23788	-0.32062	-0.20431	-0.26312	-0.12375	0.029379	0.063723	0.19314	0.22419	0.25481	0.20169	0.16253	0.18362	0.15141	0.11764	0.07805	0.2436	0.37699	0.35752	0.28091	0.43511	0.42501	0.29033	0.45277	0.49093	0.44963	0.57896
PFKM	0.0053992	0.01718	-0.018347	-0.11449	-0.18283	-0.19015	0.3036	-0.027578	-0.35742	-0.33993	0.051966	0.10234	0.12758	-0.11127	-0.009362	0.023367	0.0089151	-0.31473	-0.0589	-0.013835	-0.011221	-0.14161	-0.10578	0.020359	0.02112	-0.040169	-0.051415	0.068732	0.067604	0.20638	0.16084	0.21416	0.084018	0.16	0.13403	0.21546	0.21682	0.15987	0.37012	0.36899	0.35324	0.33796	0.33522	0.11824	0.12528	0.38894	0.1997	0.30105	0.3645
C12orf66	0.02302	0.17229	-0.033821	-0.18389	-0.21863	-0.14405	0.19774	0.089955	-0.20168	-0.026143	0.15315	0.19029	0.30087	0.15682	0.23297	0.13716	0.26221	-0.031467	-0.034411	0.056597	0.0012652	-0.072259	-0.067663	-0.06292	0.095564	0.0082538	0.1072	0.30566	0.30449	0.33976	0.34329	0.39632	0.23849	0.28461	0.22559	0.26419	0.27276	0.22546	0.41551	0.36624	0.4993	0.37519	0.29329	0.32566	0.25957	0.46961	0.38501	0.46225	0.44055
MIR1292.....NOP56.	0.085647	0.11089	-0.079372	-0.063118	-0.1312	-0.14617	0.33643	-0.028844	0.0095875	-0.16101	0.27066	0.13406	0.071481	0.071038	0.037078	0.10164	-0.1196	-0.13335	-0.12823	0.019382	0.032557	-0.071424	-0.052215	-0.17048	-0.10308	-0.072053	-0.0052446	0.27605	0.17774	0.31554	0.43411	0.37939	0.29881	0.40308	0.37756	0.2476	0.27478	0.23503	0.42135	0.38442	0.46663	0.43061	0.26339	0.30175	0.28429	0.58075	0.33099	0.53969	0.44176
HSPD1	0.076836	-0.23699	-0.049376	-0.19581	-0.25024	0.019673	0.459	-0.085024	0.22583	0.14669	0.14748	0.30641	-0.0027847	0.060862	0.019948	0.25765	-0.011216	0.057269	0.11013	0.10142	-0.022858	-0.13806	-0.14918	0.045144	-0.11196	-0.045427	0.2081	0.481	0.25704	0.54518	0.57771	0.26948	0.32741	0.29106	0.33879	0.41021	0.49105	0.45518	0.38986	0.52392	0.58159	0.29475	0.28933	0.3196	0.29789	0.38725	0.36913	0.47173	0.26376
PNPT1	0.047063	-0.10785	0.15512	0.034088	0.059068	0.11728	0.25253	0.23001	0.10038	0.14555	0.11953	0.18531	0.10625	0.45228	0.24627	0.29254	0.23351	0.056578	0.11203	0.079158	0.054503	-0.020065	-0.027419	-0.038974	0.055379	-0.043976	-0.00042227	0.44908	0.36025	0.51694	0.53993	0.40726	0.4724	0.27519	0.34251	0.21996	0.235	0.18471	0.39429	0.42042	0.40197	0.12857	0.25042	0.44112	0.36977	0.50285	0.57283	0.4562	0.44945
DDX10	0.095978	0.18216	0.047365	0.17494	0.41605	0.0051741	-0.033163	0.13904	-0.16809	-0.036378	0.12922	0.22596	0.28514	0.2285	0.12145	0.21904	-0.042942	-0.17003	-0.018257	0.23386	0.032944	0.058987	0.079388	0.16812	-0.049272	-0.039617	-0.078386	0.072187	0.20768	0.28829	0.096095	0.24955	0.26808	0.21093	0.2251	0.036103	0.046023	0.021754	0.066915	-0.071376	0.04644	0.054588	0.22601	0.096377	0.33096	0.17092	0.27636	0.2133	0.19883
DIEXF	0.096774	0.047498	0.29189	0.19449	0.1849	0.23705	0.38071	0.061742	-0.11195	0.27968	0.25393	0.26594	0.098787	0.28088	0.075269	0.32804	0.12382	0.047871	0.038425	0.18157	0.16302	0.093443	0.11765	0.22622	0.053485	0.22039	0.16465	0.31608	0.21404	0.50307	0.37426	0.17981	0.31625	0.37193	0.45925	0.22613	0.25733	0.22653	0.38267	0.32988	0.38147	0.28187	0.38986	0.27934	0.33536	0.41941	0.53969	0.46976	0.4038
TFB2M	0.095496	0.050776	0.17004	0.16263	0.17424	0.023789	0.21287	-0.14049	-0.045417	0.069342	0.24819	0.28861	0.09884	0.37222	0.3755	0.34215	0.13738	0.041578	0.2064	0.09339	0.099462	0.044753	0.052086	0.16242	-0.038053	0.083031	0.079635	0.21132	0.22984	0.53426	0.44877	0.13632	0.3705	0.32834	0.37692	0.13149	0.10974	0.10397	0.36357	0.24462	0.32085	0.17053	0.36717	0.35166	0.37241	0.50075	0.65212	0.51245	0.51941
CCDC86	0.13335	0.098144	0.027308	0.05815	0.18791	0.099606	0.15206	-0.0044137	-0.064929	0.0072298	0.3274	0.29852	0.14667	0.20119	0.2676	0.3788	0.079553	0.12426	0.094074	0.23686	0.11741	0.0074816	0.021933	0.17478	-0.069269	0.010223	0.12947	0.26016	0.39104	0.52979	0.44313	0.30164	0.34989	0.41879	0.41311	0.26031	0.30179	0.27238	0.29759	0.31665	0.28648	0.31475	0.54798	0.40051	0.52267	0.3955	0.49776	0.53803	0.48284
FLAD1	0.0061579	0.12527	0.027814	0.013012	0.082046	0.047317	0.21767	-0.025776	-0.10706	0.012006	0.33233	0.28569	0.2095	0.27259	0.14891	0.40028	0.10334	0.10772	0.057087	0.28898	0.11795	0.11377	0.12752	0.076052	-0.064183	0.15696	0.19608	0.26975	0.36025	0.44747	0.34707	0.28581	0.32506	0.35811	0.33974	0.22008	0.20923	0.19885	0.39247	0.39185	0.34555	0.46443	0.52137	0.38703	0.31436	0.53716	0.64473	0.66184	0.68086
TRMT1	0.39476	0.1092	0.018395	0.18254	0.13091	0.18357	0.29486	-0.074316	0.38071	0.096595	0.16024	0.29243	0.16472	0.038517	0.07624	0.28643	0.033126	0.13595	0.092901	0.23553	0.1786	0.14943	0.1471	0.20459	-0.1595	0.0816	-0.015883	0.28299	0.3038	0.50764	0.56266	0.15945	0.3044	0.19664	0.22069	0.045183	0.070717	0.081991	0.42785	0.075902	0.21614	-0.020198	0.30161	0.2567	0.37148	0.32269	0.44649	0.42635	0.2201
TRMT1.1	0.25953	0.078	-0.070531	0.12345	0.21021	0.22048	0.21598	-0.15565	0.28128	0.053005	0.35785	0.24263	0.12944	0.17254	0.017918	0.36793	0.063267	0.086486	0.0094793	0.17239	0.17287	0.15047	0.16401	0.14318	-0.13895	0.12223	-0.081965	0.26304	0.17122	0.42891	0.50357	0.22197	0.29284	0.27475	0.30908	0.020765	0.026265	0.022705	0.38086	0.047692	0.14357	0.11341	0.41846	0.19341	0.35489	0.41252	0.41779	0.44332	0.42878
PRR5	0.35482	0.21405	0.1294	0.06954	0.30303	0.30274	0.12383	0.19681	0.15575	0.39864	0.38357	0.60602	0.43192	0.24198	0.20186	0.21434	0.28155	0.22575	0.19856	0.31228	0.32429	0.28756	0.28584	0.32844	0.064331	0.10153	0.25149	0.38625	0.51203	0.52326	0.48503	0.4671	0.37203	0.47667	0.4753	0.2102	0.30376	0.24549	0.32539	0.049109	0.2824	0.24781	0.42246	0.37267	0.48093	0.2917	0.42806	0.41777	0.31728
GPATCH4	0.36696	0.45976	0.27636	0.29164	0.30606	0.23136	0.11543	0.25308	0.26238	0.35444	0.37638	0.45663	0.32161	0.39548	0.37955	0.28693	0.27107	0.18435	0.16869	0.38719	0.33504	0.34033	0.34659	0.20349	0.012235	0.1914	0.19104	0.52159	0.51619	0.44631	0.5505	0.499	0.44476	0.47265	0.48923	0.035374	0.061532	0.048324	0.39793	0.022848	0.1622	0.23727	0.20586	0.43223	0.47973	0.37393	0.56213	0.50723	0.45395
IMP4	0.20194	0.26943	0.25235	0.078167	0.14357	0.10439	0.10166	-0.028397	0.169	0.09218	0.55662	0.41241	0.23131	0.17725	0.23337	0.38427	0.077138	0.08022	0.15408	0.20571	0.25757	0.16699	0.17559	0.093881	-0.04822	0.058069	0.2209	0.39144	0.36596	0.4118	0.47378	0.36365	0.4832	0.56369	0.57946	0.20611	0.2632	0.23914	0.31159	0.27303	0.33947	0.42897	0.38064	0.45103	0.55791	0.43012	0.42264	0.63553	0.46611
FGFBP1	0.06326	0.030851	-0.021836	-0.12902	-0.067063	0.037117	-0.068508	-0.1077	-0.05391	-0.1904	-0.010165	0.080352	-0.051846	-0.04458	0.07074	0.037407	0.023277	-0.13373	-0.071071	0.025114	-0.14348	-0.18259	-0.16641	-0.10397	-0.3044	-0.17375	-0.22229	0.29357	0.28167	0.3352	0.49767	0.17536	0.18534	0.12191	0.1389	0.041407	0.08291	0.047202	0.32166	0.19823	0.13247	0.055931	0.44042	0.38963	0.48384	0.44042	0.43255	0.52662	0.34385
MYC	0.22156	0.11814	0.0025141	0.068237	-0.0012725	0.077673	0.23936	-0.20439	0.03288	-0.14508	0.18575	0.13731	-0.058523	-0.067012	0.078707	0.16116	-0.098001	-0.078632	-0.0862	0.043216	0.045954	-0.10211	-0.083502	-0.022757	-0.24653	-0.11125	-0.079892	0.24667	0.26163	0.42241	0.56253	0.18405	0.23328	0.35191	0.35959	0.13659	0.19364	0.16769	0.45072	0.25516	0.25098	0.2414	0.48386	0.35147	0.53749	0.54655	0.39811	0.59352	0.4567
BOP1.....MIR7112	0.12637	-0.14446	-0.066773	-0.27154	-0.070697	0.15413	0.23799	-0.10491	0.097549	0.082068	0.11942	0.29738	-0.026655	0.16102	0.081999	0.25611	0.17155	0.030857	0.14926	0.11803	0.01913	-0.102	-0.11543	-0.018992	-0.11859	-0.090861	0.065635	0.45472	0.42401	0.48861	0.6227	0.40792	0.25767	0.35675	0.37945	0.25902	0.34997	0.28529	0.47369	0.45153	0.46371	0.30657	0.45565	0.4949	0.50079	0.54985	0.35392	0.49151	0.49763
DKC1.....MIR664B..	-0.012732	0.02649	-0.18326	-0.27991	-0.21331	-0.057112	0.045761	-0.19192	-0.25686	-0.13535	0.16793	0.16563	0.057992	0.077263	0.033377	0.18689	0.084087	-0.14256	-0.048015	0.08415	-0.10668	-0.175	-0.14669	-0.12343	-0.1412	-0.01309	-0.067318	0.26936	0.29029	0.36666	0.41527	0.1728	0.22239	0.36912	0.34414	0.26016	0.35095	0.27948	0.52104	0.41309	0.39305	0.36706	0.4482	0.35087	0.51541	0.58616	0.28798	0.56048	0.4512
DKC1.....MIR664B..	-0.0041682	-0.046128	-0.094043	-0.26265	-0.18199	0.0024589	0.14397	-0.090543	-0.22068	-0.12006	0.077444	0.15844	0.062088	0.078797	-0.0069738	0.10215	0.075386	-0.18619	-0.035169	0.06566	-0.13197	-0.2078	-0.18708	-0.12595	-0.16475	-0.073135	-0.058627	0.33174	0.35345	0.38803	0.43635	0.22076	0.28301	0.31796	0.32414	0.2777	0.37637	0.30403	0.49162	0.46815	0.38852	0.3026	0.40933	0.38103	0.48619	0.57926	0.33796	0.54797	0.42012
DDX18	0.023869	0.13983	0.071698	-0.063571	-0.062221	-0.034527	0.02295	-0.10725	-0.10672	-0.15973	0.35703	0.24487	0.11023	0.15429	0.095849	0.31241	0.026284	-0.14468	-0.0087965	0.032075	0.048404	-0.016556	0.011625	-0.17551	-0.068439	-0.015349	-0.021494	0.25013	0.19857	0.29835	0.37816	0.27162	0.32293	0.4601	0.46076	0.30335	0.32081	0.28018	0.44199	0.39549	0.41656	0.39918	0.43685	0.48097	0.48788	0.59465	0.36292	0.63444	0.5309
TTLL12	-0.032962	0.023877	0.020761	-0.18126	-0.13257	0.13685	0.036099	-0.24129	-0.12454	-0.054453	0.0032104	0.28742	0.064978	0.064055	0.057914	0.13346	-0.10936	-0.19852	-0.028273	0.040198	-0.090177	-0.10933	-0.11446	-0.075017	-0.31237	-0.052641	-0.077676	0.1464	0.25041	0.14417	0.32413	0.23523	0.17813	0.24371	0.27275	0.1272	0.24471	0.2023	0.38622	0.24315	0.14348	0.15634	0.31079	0.37558	0.50076	0.49351	0.31866	0.50822	0.38014
SORD	-0.07776	0.081921	-0.010454	-0.11922	-0.12327	0.063549	0.079809	-0.34444	-0.30217	-0.16794	0.26149	0.13409	-0.0054953	0.13877	0.063285	0.28709	0.049064	-0.11625	-0.072203	0.048177	0.015167	-0.057983	-0.057134	-0.018199	-0.1123	0.15178	0.054377	0.1143	0.15836	0.13274	0.32428	0.21099	0.084483	0.40853	0.36381	0.35712	0.38699	0.37623	0.33058	0.43012	0.21314	0.40299	0.38305	0.27092	0.38743	0.46564	0.24801	0.59513	0.5756
RCL1	-0.014241	-0.033155	0.11995	-0.1652	-0.11795	-0.024214	-0.069098	-0.02296	0.09575	0.0077628	-0.014675	0.081152	-0.04888	0.18778	0.063716	0.046146	0.13604	-0.016429	0.038532	-0.23377	-0.11025	-0.17528	-0.20034	-0.28373	-0.15178	-0.29014	-0.10234	0.19691	0.23103	0.26814	0.43801	0.2684	0.21839	0.15251	0.19429	0.19927	0.15356	0.15116	0.20015	0.22218	0.37457	-0.0045715	0.29932	0.5677	0.45739	0.60397	0.47013	0.49557	0.29464
SLC6A8	-0.14332	-0.0068013	0.122	-0.18437	-0.06373	0.0014503	-0.043239	0.14204	-0.21969	-0.19681	-0.083011	0.01203	0.13921	0.086504	-0.12048	-0.1527	0.1689	-0.1545	-0.14585	-0.24501	-0.12846	-0.1345	-0.13208	-0.17863	-0.10433	-0.029518	-0.3053	-0.043865	0.27927	0.02457	0.26388	0.24788	0.019809	0.11151	0.095617	0.22293	0.21729	0.16865	0.32217	0.30982	0.25075	-0.015112	0.28201	0.43926	0.37323	0.51601	0.40122	0.4655	0.28148
FLCN.....PLD6	-0.083203	-0.14875	0.017213	0.028508	0.11485	0.013611	-0.0094146	0.026593	-0.010629	-0.12139	0.070053	0.040898	0.0057303	0.19736	0.12068	0.055585	-0.058529	-0.018149	-0.023472	-0.059747	-0.14522	-0.16003	-0.16515	-0.14315	-0.21226	-0.17569	-0.14543	0.10984	0.27855	0.27036	0.28832	0.1279	0.25258	0.087115	0.10588	0.20011	0.195	0.18038	0.13239	0.20107	0.026036	-0.10036	0.29332	0.32126	0.3384	0.37002	0.46968	0.39516	0.32205
RABEPK	0.067237	0.068067	0.047672	-0.12168	-0.11691	-0.19482	-0.11481	-0.072543	-0.010786	-0.18587	0.073476	0.032091	-0.049866	0.044212	0.32705	0.12113	-0.11764	-0.18612	-0.036883	-0.075987	-0.14448	-0.30547	-0.31174	-0.25921	-0.27188	-0.44668	-0.25094	0.10156	0.22716	0.21608	0.38001	0.27132	0.22741	0.25994	0.26228	0.050448	0.089552	0.042521	0.12008	0.29577	0.22967	0.04782	0.18178	0.4618	0.46168	0.42679	0.30819	0.46934	0.28836
SNHG16.....SNORD1A	0.071146	-0.031483	0.11782	-0.15447	0.11946	0.15013	-0.059608	-0.051293	0.034215	-0.11904	-0.081752	0.125	-0.14736	0.048352	0.060593	0.10015	-0.12007	-0.044275	0.061479	-0.026599	-0.04788	-0.04832	-0.053146	-0.059018	-0.40965	-0.15666	-0.073544	0.17477	0.27721	0.16736	0.31463	0.22955	0.16141	0.18231	0.23012	-0.074863	-0.024327	-0.0081172	0.18145	-0.023802	0.024317	0.17326	0.16174	0.42774	0.49709	0.42946	0.23501	0.30873	0.17256
PLEC.1	0.33185	0.14696	0.14315	0.022878	0.28473	0.22917	0.31231	0.081277	0.060513	-0.081228	0.087908	0.18714	0.057219	0.021129	0.20319	0.13619	0.23103	0.028144	0.12777	0.31249	0.10329	0.10508	0.1007	0.17718	-0.0053886	0.057685	0.097013	0.52944	0.44642	0.44328	0.54363	0.43908	0.11108	0.26097	0.23451	0.10044	0.07969	0.072786	0.38244	0.26289	0.29141	0.30897	0.45214	0.31713	0.26611	0.222	0.31346	0.43912	0.48249
PES1	-0.0037201	0.077181	0.089381	-0.11266	-0.20193	-0.21894	0.13676	-0.2068	-0.19243	-0.1121	0.18469	0.22133	0.018968	-0.061526	0.073796	0.32443	0.066136	-0.14571	0.10461	0.064776	-0.067064	-0.099078	-0.095074	0.030439	-0.16247	0.030044	0.3709	0.31027	0.21009	0.2899	0.19671	0.052426	0.11774	0.19327	0.17684	0.45019	0.35342	0.43398	0.30764	0.18277	0.25427	0.37376	0.26683	0.2299	0.4057	0.43589	0.23131	0.47067	0.37841
FARSA	-0.013984	0.057124	-0.094941	-0.18066	-0.056218	-0.049904	0.11882	0.068222	-0.021994	-0.02998	0.013091	0.19078	0.17548	0.033137	-0.026317	-0.019909	0.19909	-0.10721	-0.054225	0.025409	-0.11746	-0.098979	-0.098198	-0.10139	-0.12972	0.068044	-0.094022	0.28163	0.36231	0.24054	0.46095	0.24698	-0.017509	0.19651	0.15094	0.30339	0.30498	0.26708	0.51074	0.27733	0.33211	0.1403	0.25004	0.27889	0.39581	0.33715	0.30552	0.45767	0.44977
BID	-0.026631	0.025361	-0.11938	-0.30037	-0.24196	-0.24311	0.18847	-0.096072	-0.12512	-0.13744	-0.016524	0.18724	0.25097	-0.24882	-0.035071	-0.061952	-0.019244	-0.13121	-0.12978	-0.010385	-0.13158	-0.18546	-0.20484	-0.02451	-0.28204	-0.21067	0.028561	0.058835	0.24185	0.18768	0.23291	0.23262	0.03515	0.022995	-0.047575	0.096555	0.12525	0.087392	0.20333	0.22317	0.28344	0.22906	0.28478	0.10713	0.17325	0.36901	0.37951	0.46829	0.37633
SLC12A8	-0.24883	-0.13104	0.078411	0.2327	0.22492	-0.082275	0.056894	0.19629	-0.013485	-0.071333	-0.16028	-0.13278	-0.14383	0.37455	0.10475	-0.15855	-0.25737	-0.30602	-0.14642	-0.27684	-0.1716	-0.17737	-0.17517	-0.21266	-0.063922	-0.28307	-0.2144	-0.06053	-0.19088	-0.080128	-0.035175	0.18274	0.19527	-0.049385	0.063186	-0.047309	-0.097781	-0.094388	-0.25477	-0.020118	-0.098935	-0.20111	-0.20983	0.047381	-0.097858	0.094963	0.22241	-0.05894	0.072209
LINC00173	-0.10503	-0.10809	-0.063387	0.097495	0.1236	-0.15358	-0.16017	0.065949	0.035031	0.10175	-0.028534	-0.039933	-0.068241	0.19825	0.10655	0.18488	-0.25444	-0.28049	-0.28905	-0.18432	-0.20285	-0.25423	-0.24393	-0.16116	-0.17342	-0.39132	-0.3124	-0.042207	-0.28694	0.055945	0.019171	0.10042	0.13568	-0.014677	0.093572	-0.082004	-0.091969	-0.10979	-0.26345	-0.17279	-0.021494	-0.23937	-0.13365	0.0092761	0.068023	0.037046	0.10055	-0.052894	-0.062228
C20orf27	-0.1458	0.022682	-0.095049	-0.033484	-0.043324	0.014637	0.23126	0.16431	-0.090252	-0.17451	0.054886	0.068808	0.15125	0.025942	-0.091261	-0.13625	-0.1643	-0.15446	-0.28204	-0.16585	-0.067057	-0.044875	-0.020782	-0.16262	-0.082728	-0.082536	-0.12455	0.043107	0.031403	0.032345	0.15318	0.27884	0.15886	0.19379	0.19457	0.11153	0.15624	0.10183	0.31374	0.15216	0.18501	0.29147	0.23732	0.076533	0.19194	0.3826	0.22814	0.38074	0.3084
X.6	-0.14859	-0.11751	0.089562	0.12983	-0.1088	-0.073184	0.1925	0.042702	-0.17318	0.049246	0.0088031	-0.08491	-0.18478	0.22381	0.092644	0.028353	-0.3005	-0.31757	-0.21728	-0.23117	-0.077843	-0.14617	-0.12708	-0.16215	-0.052374	-0.073787	-0.15989	-0.038785	-0.10283	-0.071755	0.028229	0.049503	0.14704	0.23731	0.30844	0.039318	0.12739	0.088092	0.20067	0.12992	0.0084514	0.059922	-0.31566	-0.0035737	0.17333	0.33815	-0.0074778	0.12462	0.018709
ARNTL2	-0.034323	-0.22182	0.16303	-0.0017061	0.0075629	-0.042962	0.13532	-0.18575	0.0018687	0.14168	0.036137	0.21763	-0.12282	0.28489	0.16751	0.23293	-0.13148	-0.36359	0.13997	-0.17307	-0.020044	-0.095593	-0.10921	0.004295	-0.017519	-0.13111	-0.028064	0.18023	0.036697	0.17348	0.19365	0.18112	0.27614	0.21002	0.31718	-0.027087	0.079084	0.039424	0.16243	0.052365	0.15363	-0.011351	-0.21324	0.13559	0.29746	0.36529	0.078716	0.096526	0.051759
NDE1	-0.048505	-0.19206	0.19195	-0.22334	-0.077053	-0.1881	-0.11448	0.021099	-0.25896	0.0077665	-0.24345	0.14807	0.1021	-0.11347	0.11169	0.069454	-0.014561	-0.40003	-0.10513	-0.26532	-0.20998	-0.29825	-0.30452	0.074797	-0.11581	-0.32416	-0.25215	-0.055704	0.055018	0.10591	0.065753	0.088797	0.044187	-0.048553	0.017129	-0.044881	0.057714	-0.016227	0.046193	-0.011913	0.21099	-0.20886	-0.045792	0.18405	0.33007	0.19331	0.077007	0.040215	-0.20965
LAMC2	0.29734	0.20036	0.43537	0.13256	0.37114	0.10736	0.14407	-0.11846	-0.1748	0.035453	0.057611	0.19861	0.030818	0.036526	0.22699	0.098889	-0.051159	-0.26632	0.11619	0.086262	0.14601	0.080576	0.072992	0.1706	-0.0063076	0.018378	-0.071746	0.061995	0.29015	0.18639	0.22021	0.18701	0.085044	0.34048	0.36592	-0.12058	-0.037448	-0.074606	0.30608	0.054069	0.22016	0.054372	0.075671	0.29776	0.43487	0.32233	0.097149	0.24167	0.13025
PC	0.33023	0.12329	0.06702	0.16277	0.27311	0.089025	0.12016	-0.14152	-0.094912	0.11859	0.13596	0.32562	0.091795	0.022723	0.17721	0.29688	-0.02182	-0.17211	0.072651	0.28157	0.14567	0.075413	0.089593	0.35204	-0.015312	0.025317	-0.001155	0.13124	0.13493	0.34401	0.24373	0.16755	0.064533	0.2612	0.27543	0.0065367	0.071409	0.037653	0.1601	-0.013621	0.11453	0.0575	0.20404	0.067887	0.23878	0.071757	0.11419	0.14904	0.12889
PLEC	0.2872	-0.00065738	0.018345	-0.024656	0.15385	0.14677	0.14666	-0.093666	0.079076	0.14871	-0.083413	0.12665	-0.069853	-0.013775	0.18191	0.061304	-0.2142	-0.23268	-0.13612	0.12174	-0.11012	-0.12433	-0.1368	-0.05194	-0.37951	-0.27216	-0.23582	0.2131	0.057169	0.14171	0.28064	0.24532	-0.021887	0.13562	0.19006	-0.198	-0.12229	-0.16205	0.16162	-0.1154	-0.032749	-0.028574	-0.04221	0.03717	0.15204	0.16105	0.028534	0.11236	0.189
X.7	0.19007	0.31465	-0.033572	0.0042681	0.080437	-0.04405	-0.080632	-0.2051	-0.25895	-0.02222	0.17467	0.084845	0.079117	-0.070006	0.062789	0.19969	-0.11194	-0.35382	-0.2627	0.16642	0.0061504	-0.090543	-0.070108	0.089832	-0.12944	-0.091514	-0.19592	-0.022245	-0.058647	-0.025636	0.072158	0.20845	-0.054494	0.30818	0.28911	-0.056196	0.022521	-0.031347	0.0244	-0.027621	0.011349	0.15451	0.077138	-0.064355	0.23959	0.098498	-0.14679	0.16761	0.14443
DUOX1	-0.0043353	-0.060951	0.21272	0.093059	0.042271	-0.05237	-0.072874	-0.21393	-0.37245	-0.26841	-0.37283	-0.081617	-0.15563	-0.24377	-0.10656	-0.089873	-0.24065	-0.44949	-0.17839	-0.23588	-0.21342	-0.22054	-0.20483	0.17762	-0.35272	-0.047589	-0.39459	-0.27931	-0.31638	-0.19672	-0.13927	-0.10483	-0.376	-0.19354	-0.16229	-0.19217	-0.17179	-0.1713	-0.26856	-0.29899	-0.30151	-0.22791	-0.2981	-0.30686	-0.13514	-0.19512	-0.078049	-0.21658	-0.26348
EMP1	0.10671	0.083168	0.19844	0.11631	-0.1493	-0.088708	-0.094445	-0.37093	-0.2736	-0.18497	-0.22054	-0.19087	-0.34208	-0.29864	0.13764	-0.036379	-0.42762	-0.40036	-0.27202	-0.091644	-0.24149	-0.30414	-0.29527	-0.1421	-0.39777	-0.22092	-0.3251	-0.037889	-0.059057	-0.065368	0.070283	-0.21783	-0.24256	0.068733	0.068891	-0.17273	-0.069529	-0.087089	0.05963	-0.11901	-0.19307	-0.053127	-0.1941	-0.056848	0.17254	0.091422	-0.10702	0.13118	-0.073045
DGKA	0.15155	-0.1724	-0.03806	-0.12955	0.04762	0.07299	0.011466	-0.20927	0.25375	0.16884	0.064325	-0.10555	-0.03735	-0.19138	-0.1199	0.12954	-0.11363	-0.11878	-0.32016	-0.17355	-0.16562	-0.21261	-0.24322	-0.13364	-0.22828	-0.30211	-0.35047	0.063089	-0.077356	0.048508	0.16049	0.01451	-0.027488	-0.08404	-0.032429	-0.2182	-0.14464	-0.19127	0.017958	-0.20403	-0.011074	-0.31959	0.017066	-0.10904	0.18636	0.1468	-0.11205	0.028158	-0.076275
X.2	0.022054	-0.16068	-0.10413	-0.024674	0.057421	-0.030369	0.17201	-0.02103	-0.19011	-0.11367	-0.21823	-0.072282	0.07981	-0.20291	-0.21727	-0.15064	-0.26307	-0.44843	-0.20711	-0.19462	-0.22707	-0.218	-0.20433	0.030269	-0.2276	-0.20436	-0.261	-0.23563	-0.12117	-0.095511	-0.21937	-0.10738	-0.082821	-0.17402	-0.12435	-0.13491	-0.098757	-0.092103	-0.062327	-0.19111	-0.20164	-0.27234	-0.20269	-0.2765	-0.039013	-0.015038	-0.15737	-0.14438	-0.24492
HK2.....RP11.259N1	0.024748	-0.0068535	-0.27225	-0.16202	-0.12552	-0.27565	0.00083921	-0.19979	0.013679	-0.090256	0.12014	0.15293	0.09456	-0.20481	-0.088736	0.20676	-0.20112	-0.24303	-0.28035	-0.14498	-0.13488	-0.24699	-0.22592	-0.051425	-0.45191	-0.32097	-0.089279	0.040179	-0.094266	0.21695	0.20243	0.060354	0.093722	0.12135	0.12811	-0.024342	0.017349	0.009555	-0.020894	-0.14915	0.10034	0.23617	0.063476	-0.036458	0.20326	0.23892	0.16524	0.21834	0.19256
UBE2D4	-0.28536	-0.097798	-0.19755	-0.31414	-0.12	-0.12331	-0.037782	0.023044	-0.12725	-0.11778	-0.088855	0.042059	0.16888	-0.27553	-0.15556	-0.038892	-0.17311	-0.2261	-0.31984	-0.20937	-0.21671	-0.22655	-0.21211	-0.22963	-0.27433	-0.35398	-0.11673	-0.10977	-0.20093	-0.11823	-0.16057	0.032977	-0.11423	-0.094009	-0.072827	-0.19776	-0.15626	-0.21397	-0.058916	-0.065771	0.071345	0.31087	0.16772	-0.10764	-0.074369	0.015867	0.024659	0.064279	0.30706
STMN3	-0.26908	-0.11439	-0.38822	-0.25042	-0.0088419	0.17925	-0.17014	-0.043987	-0.060238	-0.079541	-0.18148	-0.12158	0.001147	-0.092332	-0.26782	-0.019227	0.027259	0.26934	-0.10981	0.11445	-0.2007	-0.1344	-0.13817	-0.062396	-0.013035	0.036008	-0.022102	-0.098763	0.15072	0.0046815	-0.076608	-0.15598	-0.06305	-0.15586	-0.18798	0.092489	0.16887	0.1405	0.019458	0.13878	0.012764	-0.049413	0.48104	0.054798	0.2225	-0.097493	-0.040362	0.017189	-0.01427
HIST1H2AC	0.011368	-0.013921	0.082073	0.28186	0.3529	0.21286	0.20223	-0.044042	0.015523	-0.12241	0.039153	-0.025332	-0.096403	0.11454	-0.0014057	-0.052606	0.016347	0.16656	0.25866	0.1753	0.10307	0.24917	0.25361	0.19141	0.077407	0.34685	0.10672	0.035123	0.10207	0.14154	0.052303	-0.1442	-0.01013	-0.076514	-0.0781	0.013306	-0.10293	-0.029525	0.18485	-0.015555	-0.16658	-0.055413	0.23754	-0.087491	0.0063707	-0.012764	0.20787	0.1094	0.20535
NIT1	-0.035524	-0.083503	0.023089	-0.1347	0.18505	0.013819	0.071739	0.11321	0.097976	0.070773	0.08379	-0.053431	-0.077139	-0.094394	0.0076157	-0.07512	-0.14879	0.17079	0.0028441	0.048777	-0.081407	-0.014273	-0.015519	0.083372	-0.17062	-0.066162	-0.031223	0.036135	0.1302	0.046837	-0.0096166	0.071227	-0.0291	0.0020305	0.0083472	-0.27314	-0.22732	-0.25483	-0.0481	-0.1105	-0.042359	0.10799	0.061942	-0.090975	0.1031	0.041342	0.055673	0.070935	-0.050113
DPH1.....OVCA2	0.19692	0.13207	0.1447	0.09458	0.32182	0.091571	-0.027844	0.071126	0.089604	0.1988	0.091386	0.121	0.11532	-0.064162	-0.037768	-0.051737	0.18188	0.21574	0.076934	0.12998	-0.0029575	0.071414	0.066362	0.22017	0.00095129	0.14104	0.063336	0.23706	0.24929	0.31524	0.19062	0.025468	-0.11225	-0.011663	-0.037085	0.10222	0.050517	0.065708	0.038266	-0.30891	0.055114	-0.12868	0.25228	-0.013012	0.2228	-0.054859	0.16496	0.031196	-0.06498
UBALD1	-0.11552	-0.13399	0.088804	-0.029893	0.052022	-0.12778	0.039657	0.01135	-0.012953	0.10399	0.079777	0.16343	0.12108	-0.060993	-0.042825	0.13936	0.1491	0.06736	0.019833	-0.024356	0.018025	-0.025948	-0.035222	0.38902	0.16708	0.15792	0.13106	0.041853	0.17358	0.16859	0.095337	0.001342	0.025587	0.0078763	-0.0060734	0.18118	0.26114	0.2136	-0.0067189	0.053111	0.18154	-0.035582	0.11101	-0.048006	0.20981	-0.056017	0.094572	0.02831	-0.15787
OSBP2	-0.19398	-0.28207	-0.029247	-0.15578	-0.071844	-0.12142	0.023777	-0.098419	-0.21614	0.048043	-0.16142	0.18996	0.057613	0.10764	0.076659	0.2251	0.13971	-0.14035	0.21807	-0.10538	-0.027279	-0.0050169	-0.020737	0.10048	0.23542	0.021282	0.13593	-0.10473	0.020525	0.047399	-0.14987	-0.11106	-0.0011743	-0.021531	-0.012908	0.034041	0.08987	0.050629	0.16867	0.12905	0.22971	0.062984	-0.062216	-0.0084832	0.046458	0.068795	-0.083387	-0.085343	0.02098
ALDH1B1	-0.019717	0.0064602	-0.12487	-0.15519	-0.067804	-0.21438	0.017027	-0.015073	0.096894	-0.02759	-0.17122	0.16992	0.11695	-0.25215	0.064784	0.051359	0.047162	-0.0045441	-0.058448	-0.056942	-0.073871	-0.067459	-0.10962	0.22563	0.044399	-0.16787	0.070351	0.030924	-0.033878	0.033875	0.12162	0.24659	-0.07878	-0.11418	-0.17367	-0.016058	0.022106	-0.0082841	-0.1023	-0.078674	0.21389	-0.0026938	0.030164	-0.19478	0.12374	-0.17414	-0.073971	0.027612	-0.14626
CGB7.....NTF4	0.053244	0.065768	0.20362	0.0043064	0.19819	0.026414	0.26889	0.24091	-0.099524	-0.014406	-0.081797	0.20814	0.32941	0.012893	0.040459	0.020948	0.070649	-0.12151	-0.034526	-0.013582	0.097638	0.0766	0.075416	0.42374	-0.00074891	0.0015202	-0.016345	-0.1064	-0.05535	0.018735	-0.0069929	0.36511	0.098325	0.019258	0.061942	-0.14978	-0.13036	-0.16067	-0.12669	-0.020125	0.13501	0.11619	-0.013498	-0.11392	-0.070454	-0.033727	0.18957	0.016596	-0.03941
PLAU	-0.12574	-0.078136	-0.0079461	-0.15026	-0.014073	-0.12777	0.16726	-0.33597	-0.21601	-0.18441	-0.17535	0.0066978	-0.13302	-0.14955	-0.014471	0.04912	-0.052263	-0.27408	0.049699	-0.13016	-0.12932	-0.18325	-0.19847	0.041795	-0.13544	-0.128	-0.052449	-0.10078	0.080972	0.088614	0.10074	-0.043666	-0.084695	-0.038715	-0.023298	-0.16148	-0.14918	-0.15794	0.24938	0.13145	0.16106	0.083747	0.24901	0.03992	0.32308	0.3584	0.16326	0.27839	0.32902
PDP1	-0.12362	-0.18449	0.022154	-0.23945	-0.024609	-0.0097362	0.16976	-0.20323	-0.032293	-0.33448	-0.22728	-0.12856	-0.28074	-0.26674	-0.071564	-0.17051	-0.19067	-0.16699	0.0833	-0.20159	-0.1184	-0.11349	-0.1353	0.044733	-0.15987	-0.12688	-0.11039	-0.095374	-0.071484	-0.15691	0.0022196	0.099434	-0.16095	-0.19058	-0.17052	-0.29384	-0.29484	-0.28153	0.038629	-0.011461	-0.052226	0.036195	0.082274	-0.092099	0.10954	0.12228	-0.10077	0.035745	0.010829
NOLC1.1	0.22146	0.27137	0.2942	-0.011322	-0.063517	-0.025683	0.24263	-0.34513	-0.074906	0.15952	0.39683	0.28883	0.0021365	0.15343	0.32456	0.33991	0.19394	-0.011444	0.36594	0.26386	0.27434	0.141	0.13251	0.16284	0.18417	0.21187	0.30862	0.3327	0.38282	0.37788	0.4051	0.14477	0.31634	0.53914	0.52985	0.050075	0.14365	0.098599	0.55604	0.42897	0.48801	0.43848	0.23966	0.32679	0.54244	0.55153	0.21518	0.54726	0.43184
FGF11	-0.065651	0.038065	0.22603	-0.064727	-0.15079	0.15702	0.13529	-0.11502	-0.19415	-0.075738	-0.059981	0.076906	-0.14026	-0.11062	0.054626	0.084577	-0.241	-0.20603	0.084899	0.06465	-0.025933	-0.067632	-0.065672	-0.16097	-0.13936	-0.098105	0.050729	0.090246	0.20213	0.00048997	0.044781	0.016038	0.22106	0.1852	0.24659	-0.07195	0.064864	0.025092	0.43291	0.33795	0.071491	0.21019	0.17313	0.22972	0.55333	0.40254	0.024721	0.40837	0.22281
NOLC1	-0.18113	0.0049723	0.03677	-0.12697	-0.13208	-0.013795	-0.037623	-0.38582	-0.091077	-0.01333	0.059448	-0.082061	-0.37584	0.15126	0.0079997	0.075501	-0.077912	-0.20226	0.18463	-0.014515	-0.05902	-0.12698	-0.12517	-0.23374	-0.086728	0.038932	-0.024894	0.070284	0.15556	-0.05202	0.10484	-0.13675	0.12555	0.16802	0.23884	-0.10581	-0.038042	-0.052956	0.41199	0.22422	0.0013758	0.062622	0.086634	0.23594	0.5714	0.53595	-0.027416	0.24746	0.31241
PMM2	0.19405	-0.21233	0.02054	-0.097368	0.058836	0.27927	0.17546	-0.083335	0.10037	0.3199	0.020988	0.4101	0.087947	-0.056482	-0.02799	0.24377	0.1843	0.17167	0.24266	0.20467	0.17731	0.19761	0.18939	0.57643	0.064199	0.3085	0.23865	0.21092	0.25232	0.35564	0.28436	-0.0047641	0.070908	0.068212	0.10322	0.10946	0.2324	0.22314	0.29448	-0.022077	0.11753	-0.024409	0.17961	0.048369	0.30521	-0.010238	0.044049	0.0514	-0.2137
SSH3	0.47281	0.31974	0.11458	0.21675	0.16608	-0.0039046	0.2585	-0.35412	-0.076398	-0.077928	0.36061	0.37374	-0.016428	0.049712	0.35564	0.21182	0.004873	-0.084022	0.41398	0.34039	0.37699	0.28433	0.30291	0.46519	0.12536	0.29555	0.27166	0.13019	0.13351	0.25299	0.2488	0.18438	0.10534	0.44446	0.39252	0.070294	0.086414	0.1109	0.26157	0.051468	0.10297	0.29283	0.084874	0.061797	0.16946	0.13482	-0.037153	0.14198	0.13324
TLDC1	0.27884	0.13461	0.3063	-0.13945	0.10803	0.23081	0.26501	-0.090301	-0.0582	0.064623	0.17175	0.045993	-0.16842	-0.091163	-0.087586	-0.14739	-0.068719	-0.11354	0.12234	0.12733	0.15226	0.038539	0.060163	0.07761	-0.047731	0.10913	-0.003062	0.19011	0.11354	0.033098	0.16917	0.19926	-0.0014201	0.38087	0.43546	-0.096824	0.012996	-0.042989	0.20833	0.19015	0.24024	0.32751	0.068131	0.18518	0.16708	0.212	-0.18247	0.061645	0.00011144
TGM1	0.25352	-0.01426	0.20107	0.086032	-0.064031	0.39913	0.33819	-0.11758	-0.13192	0.27511	0.033593	0.11009	-0.069056	-0.11108	-0.1415	0.089762	-0.068579	-0.21636	-0.1468	0.074499	0.092125	-0.036794	-0.017681	0.16278	-0.10124	0.10824	-0.025278	0.16853	-0.025685	0.068713	0.14387	0.05978	-0.089481	0.22147	0.30069	0.048648	0.18444	0.14367	0.18709	0.099125	-0.030215	0.093677	-0.024465	-0.060196	0.042379	0.041387	-0.10513	0.046587	0.021288
AGPAT5	-0.11109	0.095873	0.19927	-0.0012832	0.22974	0.2389	0.074613	-0.033006	0.046798	-0.012488	0.12259	-0.10419	-0.11495	0.39278	-0.012272	-0.066715	-0.018002	-0.08771	0.10894	-0.054044	0.015021	0.005753	-0.0096806	-0.41884	-0.0046755	-0.038517	-0.11351	0.12355	0.29495	-0.0031018	0.18654	0.20574	0.29239	0.3241	0.38634	-0.092415	-0.050616	-0.083841	0.28053	0.35625	0.17437	0.13455	0.14577	0.4345	0.39358	0.529	0.21666	0.38877	0.48666
SRM	-0.16173	0.062771	0.098979	0.07533	0.17183	0.42359	0.089263	-0.018426	-0.0085268	-0.16008	-0.041036	-0.023609	-0.11057	0.29983	-0.090188	-0.16913	0.13255	0.17517	0.21601	0.10273	0.026552	0.13857	0.14138	-0.15519	0.037627	0.23215	0.050954	0.14323	0.23665	0.050779	0.19929	0.049549	0.19836	0.12666	0.16764	0.11848	0.096409	0.10191	0.30292	0.39048	0.052751	0.14744	0.48824	0.33507	0.22846	0.28435	0.35407	0.39145	0.48096
UTP14A	0.1204	0.061013	0.41746	0.025611	0.20324	0.13637	-0.014355	0.017718	-0.037295	0.038453	0.093751	0.066038	-0.06636	0.31432	0.10558	0.023543	0.2152	-0.091383	0.36935	0.097269	0.05709	0.10749	0.10989	-0.04822	0.05751	0.1342	-0.028276	0.34112	0.39724	0.2866	0.30186	0.051754	0.306	0.2417	0.31424	0.021349	0.0074562	0.0044354	0.42469	0.1668	0.19209	0.0037492	0.10715	0.39295	0.50066	0.48284	0.24388	0.33312	0.17527
ALG11.....UTP14A..	-0.053903	-0.058531	0.27576	-0.0074574	0.081304	0.12237	0.068049	0.023334	-0.14099	-0.1064	0.0041283	0.092728	-0.14005	0.20621	-0.15186	-0.053499	0.14822	-0.24787	0.2946	-0.057053	-0.039665	0.03203	0.061069	-0.066494	0.016063	0.23021	0.070578	0.33468	0.14995	0.082093	0.10597	0.035651	0.14281	0.14846	0.22917	0.22737	0.19805	0.21784	0.29043	0.12475	0.066978	0.11233	-0.028689	0.18335	0.26697	0.26737	0.017545	0.081258	0.10175
NOL6	-0.14285	-0.078818	-0.20609	-0.43984	-0.23334	-0.018274	-0.27292	-0.20034	0.018251	-0.094663	0.16317	0.13226	0.00073422	0.20207	-0.020629	0.29852	0.16259	-0.036679	0.036883	-0.0089333	-0.099871	-0.097764	-0.10458	-0.23927	-0.18562	-0.055521	0.031619	0.24044	0.17371	0.076704	0.24281	0.20613	0.21226	0.16978	0.17732	0.24179	0.23678	0.25471	0.1901	0.1998	0.16157	0.21475	0.25944	0.4635	0.38781	0.44925	0.1129	0.32788	0.31945
SFXN4	0.00075549	-0.057204	-0.13912	-0.32482	-0.28327	-0.022845	0.06793	-0.20942	-0.096502	-0.07168	0.019438	0.34293	-0.028836	0.065674	0.08058	0.0065582	-0.001896	-0.18859	0.34125	0.10586	-0.053009	-0.063927	-0.036113	-0.16501	-0.086404	-0.031328	0.093958	0.22623	0.15779	0.18159	0.17198	0.042566	0.21742	0.21374	0.26479	0.1519	0.22371	0.17366	0.57684	0.28698	0.29406	0.2628	0.28119	0.35063	0.37236	0.47003	0.031629	0.21451	0.2941
SFXN4.1	-0.0041257	-0.038339	-0.029525	-0.33307	-0.23721	-0.11499	0.08333	-0.21069	-0.070284	-0.14137	-0.011762	0.28939	-0.055319	0.037493	0.14139	0.021649	0.037887	-0.22483	0.40641	0.019993	-0.03347	-0.060912	-0.058091	-0.17264	-0.024681	-0.12351	0.13998	0.22929	0.23661	0.16955	0.17651	0.1187	0.21659	0.17767	0.21212	0.07702	0.10855	0.07974	0.56511	0.24713	0.33689	0.27115	0.25283	0.37225	0.46653	0.55894	0.026213	0.25945	0.331
HS6ST2	-0.10948	-0.095677	-0.13539	-0.4241	-0.3878	0.08847	0.030223	-0.24578	-0.15691	-0.15736	0.048743	0.2147	-0.069432	0.046649	0.0020866	0.14732	-0.063895	-0.17876	0.1512	0.11675	-0.14354	-0.15431	-0.1233	-0.20989	-0.16893	0.0099191	0.058969	0.32853	0.14312	0.12542	0.16513	0.13353	0.23089	0.24625	0.29255	0.1636	0.29843	0.24378	0.40824	0.42045	0.26402	0.40915	0.27796	0.37184	0.28945	0.38429	0.024349	0.2851	0.25489
PAICS	-0.020065	0.10572	0.12108	-0.13856	-0.24169	0.038318	0.070154	-0.20874	-0.16211	-0.14354	0.17234	0.24012	-0.076494	0.083072	0.031824	0.18416	0.053734	-0.12026	0.28094	0.090914	0.083599	-0.037565	-8.7452e-05	-0.091301	-0.039074	0.062315	0.11345	0.23515	0.12918	0.2333	0.26067	0.12739	0.34072	0.34677	0.40105	0.1317	0.21373	0.16265	0.35766	0.51785	0.367	0.41098	0.34161	0.42529	0.39366	0.44661	0.26288	0.42201	0.36042
GNL3.....SNORD19B	-0.11989	-0.19606	0.21679	0.017466	0.1684	0.12681	0.13176	0.014736	0.17091	-0.023547	-0.04889	0.17865	-0.10444	0.30349	0.071612	0.094871	0.062528	-0.10377	0.409	-0.075218	0.024925	0.11167	0.096134	-0.10564	0.073695	0.010373	0.15057	0.2751	0.24167	0.1331	0.12769	0.074461	0.32953	0.082714	0.18276	-0.025132	-0.016028	-0.0092104	0.33157	0.12897	0.1189	0.083702	0.016121	0.26584	0.31599	0.34524	0.14672	0.14879	0.25775
X.4	-0.1847	-0.3591	-0.27443	-0.33722	-0.13802	0.076307	0.035705	-0.0093783	0.054409	-0.11128	-0.20991	0.032284	-0.14151	-0.077018	-0.063037	0.088807	-0.10777	0.055397	0.20198	0.20039	-0.1457	-0.078573	-0.084275	-0.072325	-0.093744	-0.071529	0.14702	0.15527	0.13761	0.016329	-0.11782	-0.049084	0.069875	-0.20767	-0.17939	-0.045506	0.024914	0.015678	0.11717	0.16625	-0.066726	0.097407	0.12142	0.043343	0.018756	-0.05736	-0.16772	-0.14094	0.022349
ABL2	0.17568	0.14878	0.0941	0.23495	0.28715	-0.11357	0.036493	-0.10603	0.038456	-0.14323	-0.0083237	-0.10124	-0.1662	-0.070177	0.09372	-0.014762	-0.301	-0.21175	-0.078741	0.11506	-0.10004	-0.11351	-0.088556	-0.15202	-0.23096	-0.19567	-0.18308	0.12455	-0.025498	0.18489	0.090954	-0.079529	-0.028955	0.050013	0.081737	-0.18132	-0.2255	-0.21688	-0.0040706	-0.15557	0.0059092	0.022729	0.050862	0.034587	-0.017326	0.038199	0.10228	0.014283	0.17046
ABCC3	0.097535	0.04383	-0.28637	-0.066768	0.01253	-0.030918	-0.008642	-0.078264	-0.03287	-0.13931	0.015876	0.17474	0.0014677	-0.039788	-0.049336	0.0011868	-0.20336	-0.091156	0.05979	0.32661	-0.13421	-0.043543	-0.0012543	-0.050174	-0.23844	0.0053404	0.055034	0.19884	0.045472	0.14214	-0.031559	-0.0078438	0.023845	-0.012634	-0.0072712	0.17698	0.14617	0.17028	0.15397	-0.11968	-0.089893	0.089531	0.24071	0.04821	0.021809	0.050439	-0.033503	-0.065809	0.089903
ABCC3.1	0.099396	0.092515	-0.26735	-0.060992	0.052078	-0.013142	0.0061686	-0.025255	0.0052875	-0.082293	0.056948	0.16874	0.050108	-0.01309	-0.046407	0.0053031	-0.23943	-0.057167	0.049576	0.37778	-0.098329	0.00047101	0.035317	-0.060451	-0.24747	-0.01881	0.047125	0.15317	0.058309	0.11348	-0.057359	0.042659	0.067518	-0.0031245	0.0066404	0.10338	0.068115	0.091516	0.14251	-0.10962	-0.097991	0.084263	0.24209	0.039816	0.047894	0.082288	0.0020232	-0.0049756	0.11957
GOLGA2	-0.089227	-0.1327	0.1741	0.024553	0.077336	0.027586	0.1867	-0.19676	-0.25926	-0.44855	-0.19176	-0.08606	-0.12362	-0.16821	0.049683	0.078198	-0.381	-0.47566	0.12263	0.080575	-0.13607	-0.15688	-0.14302	-0.0019586	-0.13368	-0.094144	-0.090702	-0.0092891	-0.013417	-0.011977	-0.14147	-0.12929	0.13056	-0.029486	0.035879	-0.18401	-0.098815	-0.10014	0.036905	0.27199	-0.066573	0.085731	-0.062093	-0.060704	0.038232	-0.11369	-0.13112	0.031905	0.030025
SMURF1	-0.034605	-0.096128	-0.018977	-0.17652	-0.087668	0.093335	0.017065	-0.35326	-0.21858	-0.22207	-0.10999	0.11875	-0.15506	-0.053521	0.020011	0.18029	-0.33047	-0.39116	0.11025	0.21128	-0.16591	-0.1335	-0.11562	-0.087765	-0.28155	-0.0055308	-0.10799	0.12166	0.062052	-0.012309	-0.036193	-0.025517	0.065294	0.067856	0.12529	-0.092925	0.03834	0.0095099	0.27479	0.15122	-0.083645	0.1063	0.046786	0.098497	0.23198	0.16472	-0.14257	0.072434	0.12249
ARNTL	-0.07582	-0.18566	-0.15217	-0.01243	-0.14763	-0.20882	-0.092189	-0.13248	-0.023549	-0.060475	-0.19829	-0.25978	-0.24504	-0.083558	0.31738	0.098463	-0.27543	0.030626	-0.063667	-0.1691	-0.23875	-0.24136	-0.25616	-0.15437	-0.021773	-0.22235	-0.18088	-0.20907	-0.16965	-0.016905	-0.11917	-0.2684	-0.12395	-0.13114	-0.15636	-0.18258	-0.14584	-0.13745	-0.12136	-0.034277	-0.0080968	-0.23799	-0.28453	-0.10139	-0.063152	-0.20127	-0.19313	-0.15599	-0.35264
ARNTL.1	-0.075355	-0.09718	-0.14993	-0.018374	-0.18945	-0.22008	-0.087564	-0.17553	-0.073604	-0.13974	-0.20045	-0.25759	-0.23527	-0.089146	0.32196	0.097067	-0.095335	0.052886	-0.031495	-0.15274	-0.23411	-0.22238	-0.24009	-0.1652	0.097816	-0.10078	-0.092715	-0.076094	-0.11924	0.010887	-0.038959	-0.22136	-0.17735	-0.12585	-0.19272	-0.031479	-0.036381	-0.016049	-0.032938	0.039505	0.089491	-0.172	-0.18127	-0.060182	-0.054324	-0.2058	-0.19343	-0.11524	-0.2426
TUBA1A	-0.16594	-0.068661	-0.38217	-0.20683	-0.052817	-0.15122	-0.25054	0.036562	-0.028483	-0.11528	-0.293	-0.19774	-0.0085885	-0.35506	-0.28294	-0.22367	0.064167	0.15071	-0.19012	-0.015866	-0.21799	-0.18784	-0.18386	0.070247	-0.043943	-0.013239	-0.0091386	-0.13496	-0.062306	-0.099096	-0.16322	-0.26985	-0.43363	-0.30339	-0.39307	0.047836	0.042546	0.053566	-0.35374	-0.21492	-0.082961	-0.05011	0.024857	-0.26051	-0.25131	-0.57141	-0.27542	-0.38155	-0.30446
COL8A2	-0.11671	-0.17425	-0.18717	-0.27426	-0.18658	-0.07615	-0.069586	-0.041101	-0.077798	0.33565	-0.19393	-0.17889	-0.3267	-0.23754	-0.11199	-0.1013	-0.18936	0.086483	-0.18886	0.039091	-0.2945	-0.29548	-0.30098	-0.076866	-0.32246	-0.20513	0.024064	-0.031131	-0.12046	-0.077316	-0.14196	-0.23636	-0.3785	-0.16109	-0.13375	-0.090766	-0.072441	-0.066767	-0.18468	-0.14657	-0.12146	-0.018871	-0.10334	-0.20836	-0.040993	-0.14536	-0.20256	-0.15095	-0.17371
FAM168A	-0.064531	-0.099683	-0.13281	-0.1438	-0.16622	-0.033561	-0.16345	0.1682	0.10956	0.42502	-0.08023	-0.1613	-0.10762	-0.058348	0.059834	-0.058985	0.066888	0.42255	-0.096516	0.0019567	-0.0481	-0.068836	-0.080765	0.013356	-0.052121	-0.075376	0.043809	-0.15466	-0.097795	-0.036845	-0.069152	-0.26887	-0.22404	-0.084843	-0.090494	-0.11776	-0.10507	-0.11002	-0.21038	-0.096515	-0.024583	-0.04474	-0.1716	-0.12357	-0.1428	-0.27258	-0.08634	-0.16361	-0.25791
TNFAIP2	0.042982	-0.17205	-0.25067	-0.038105	-0.016732	-0.14391	-0.18204	-0.29745	0.047321	0.030141	-0.31463	-0.033788	-0.0005302	-0.28554	-0.039309	0.038569	-0.21635	-0.25732	-0.14602	-0.1359	-0.23001	-0.15334	-0.16131	0.12658	-0.26418	-0.22794	-0.26315	-0.30192	-0.48928	-0.17499	-0.31513	-0.35846	-0.26138	-0.46331	-0.41632	-0.45853	-0.44874	-0.42169	-0.37168	-0.60508	-0.38046	-0.46666	-0.38222	-0.54932	-0.34373	-0.44555	-0.31893	-0.50848	-0.44438
MKNK1	0.032973	0.043668	-0.16966	0.21136	0.080737	0.095731	-0.060644	-0.1904	-0.10572	-0.10331	-0.024295	-0.27756	-0.21192	-0.25966	-0.22529	-0.22731	-0.4037	-0.26059	-0.41794	-0.080314	-0.089974	-0.1544	-0.11719	-0.075091	-0.32895	-0.19485	-0.3337	-0.33772	-0.4184	-0.28498	-0.20943	-0.27303	-0.30129	-0.11922	-0.08062	-0.23888	-0.25189	-0.23581	-0.30638	-0.30146	-0.53772	-0.15989	-0.027446	-0.37463	-0.27507	-0.21922	-0.18889	-0.16246	0.0039116
NLRP1	0.15531	-0.1039	-0.088767	0.11665	-0.12533	-0.030841	-0.073759	-0.42159	0.10997	-0.019671	-0.025877	-0.2927	-0.23613	-0.35374	-0.08738	-0.041638	-0.3471	-0.085055	-0.23229	-0.14019	-0.096464	-0.14053	-0.15215	-0.086444	-0.19952	-0.22412	-0.23361	-0.32779	-0.34786	-0.21531	-0.23346	-0.46271	-0.16561	-0.2568	-0.24464	-0.31239	-0.27922	-0.25449	-0.26328	-0.27437	-0.37986	-0.42139	-0.20687	-0.34522	-0.24845	-0.16035	-0.29954	-0.21376	-0.35504
NLRP1.1	0.071846	-0.11124	-0.2074	0.011723	-0.16561	-0.17033	-0.25204	-0.4197	0.02191	-0.16469	-0.094108	-0.35563	-0.2476	-0.45888	-0.087037	-0.054698	-0.42523	-0.19767	-0.31013	-0.23747	-0.17263	-0.22318	-0.22452	-0.19368	-0.30944	-0.37563	-0.36575	-0.50165	-0.44745	-0.34543	-0.36181	-0.51684	-0.29334	-0.33807	-0.34134	-0.42751	-0.42449	-0.39297	-0.32601	-0.39603	-0.47802	-0.41491	-0.23613	-0.3599	-0.2519	-0.18266	-0.39183	-0.28095	-0.33655
PLEKHG2	-0.39687	-0.24014	-0.26375	-0.28522	-0.29672	-0.085124	-0.30817	-0.39812	-0.24976	-0.21173	-0.47025	-0.45904	-0.40102	-0.44915	-0.27292	-0.090158	-0.29404	-0.16721	-0.32856	-0.32437	-0.37977	-0.35804	-0.35839	-0.22775	-0.19167	-0.18629	-0.25135	-0.39063	-0.47129	-0.41192	-0.40415	-0.57195	-0.42156	-0.3804	-0.36725	-0.41512	-0.30898	-0.31737	-0.31679	-0.14518	-0.20808	-0.098843	-0.19406	-0.37012	-0.17644	-0.37989	-0.4962	-0.33401	-0.37104
LOC100506403.....L	-0.26816	-0.26246	-0.37077	-0.21899	-0.13153	0.14552	0.014609	-0.057688	-0.073897	0.030598	-0.31955	-0.23366	-0.13983	-0.2726	-0.38125	-0.11474	-0.1366	-0.026347	-0.31792	-0.16667	-0.1728	-0.21132	-0.22019	-0.011549	0.003617	-0.071637	-0.010423	-0.17336	-0.17266	-0.20096	-0.18857	-0.2307	-0.23874	-0.20124	-0.18713	-0.024385	0.093515	0.082643	-0.12943	-0.073251	-0.11074	-0.032703	-0.0087946	-0.29931	-0.0022355	-0.31725	-0.45299	-0.29744	-0.27763
PDLIM7	-0.22821	-0.20429	-0.19062	-0.19619	0.019111	0.048438	-0.04779	-0.099401	0.0039444	-0.15942	-0.50611	-0.26232	-0.2858	-0.47984	-0.3417	-0.41948	-0.2252	-0.068653	-0.23105	-0.27377	-0.27767	-0.21224	-0.22214	0.054313	-0.27279	-0.20415	-0.24089	-0.28741	-0.2812	-0.32802	-0.20228	-0.19717	-0.48843	-0.45893	-0.43488	-0.44351	-0.40884	-0.41543	-0.29016	-0.36799	-0.30164	-0.16495	0.0094	-0.4057	-0.15922	-0.32924	-0.24475	-0.30366	-0.25458
LTBP2	-0.25251	-0.07719	-0.17928	-0.184	-0.13038	-0.090306	-0.17986	0.056756	-0.11476	-0.15126	-0.36092	-0.49046	-0.24432	-0.51113	-0.4236	-0.38788	-0.10327	0.011617	-0.34617	-0.19625	-0.29272	-0.24685	-0.24306	-0.14493	-0.26769	-0.18022	-0.084466	-0.22431	-0.27856	-0.36124	-0.33409	-0.39663	-0.54508	-0.41136	-0.44191	-0.20564	-0.28374	-0.22899	-0.41985	-0.29632	-0.34427	0.023737	-0.12602	-0.46688	-0.31905	-0.4489	-0.33856	-0.27396	-0.1923
MEG3	-0.17736	-0.21898	-0.1764	-0.1666	0.061107	0.07507	-0.094907	0.19573	0.016736	0.082169	-0.26497	-0.21978	-0.025756	-0.34842	-0.32715	-0.28372	-0.19922	-0.12341	-0.26724	-0.15423	-0.16385	-0.14205	-0.14304	-0.063703	-0.27265	-0.29444	-0.17736	-0.28075	-0.22482	-0.29941	-0.30427	-0.24759	-0.34643	-0.30269	-0.25774	-0.34311	-0.33498	-0.32792	-0.32235	-0.31108	-0.38143	-0.089111	-0.2053	-0.41127	-0.22606	-0.424	-0.30763	-0.27829	-0.14185
MEG3.1	-0.20238	-0.2536	-0.18565	-0.17998	0.054658	0.06621	-0.09968	0.22484	0.03527	0.11128	-0.21637	-0.20756	-0.02496	-0.27995	-0.31495	-0.28196	-0.17972	-0.10604	-0.22717	-0.17673	-0.13817	-0.12452	-0.12599	-0.11268	-0.22661	-0.28822	-0.16074	-0.28226	-0.19941	-0.29477	-0.30098	-0.23841	-0.30671	-0.27412	-0.22636	-0.30095	-0.30002	-0.29432	-0.28096	-0.26945	-0.35402	-0.094444	-0.2105	-0.34794	-0.20505	-0.36691	-0.29797	-0.2726	-0.11229
MON1A	-0.55961	-0.41265	-0.34006	-0.48095	-0.33782	-0.049371	-0.30224	-0.090253	-0.14884	-0.14418	-0.51822	-0.56367	-0.54085	-0.26535	-0.54992	-0.40405	-0.42389	-0.21499	-0.50777	-0.45151	-0.62131	-0.502	-0.50231	-0.63757	-0.59555	-0.25402	-0.4987	-0.32612	-0.368	-0.68012	-0.40382	-0.28692	-0.63662	-0.46442	-0.42527	-0.2014	-0.20019	-0.18945	-0.22504	-0.23784	-0.46728	-0.23723	-0.33491	-0.22187	-0.16361	-0.035039	-0.4115	-0.32884	-0.18125
X.1	-0.11226	-0.22723	-0.039393	0.024314	-0.16067	0.030719	0.085662	-0.036251	-0.12116	-0.30214	-0.40959	-0.34881	-0.38518	-0.36225	-0.15453	-0.15978	-0.39872	-0.19438	-0.24682	-0.25152	-0.20775	-0.13759	-0.12843	-0.077095	-0.24437	-0.068524	-0.15643	-0.21108	-0.48087	-0.40134	-0.31024	-0.21059	-0.46474	-0.31334	-0.30625	-0.16661	-0.2152	-0.13608	-0.28032	-0.23625	-0.38732	-0.019834	-0.43517	-0.42407	-0.46949	-0.43198	-0.43494	-0.35818	-0.34609
VMP1	-0.16566	-0.14196	-0.097783	-0.08498	-0.32534	-0.21967	-0.059663	-0.24313	-0.35672	-0.15017	-0.35588	-0.4137	-0.40674	-0.42976	-0.19411	-0.26832	-0.56218	-0.42336	-0.40086	-0.2245	-0.34253	-0.35846	-0.32412	-0.20084	-0.39084	-0.16946	-0.34345	-0.37294	-0.42088	-0.37768	-0.35645	-0.53211	-0.48078	-0.20407	-0.17623	-0.26878	-0.21536	-0.20346	-0.091205	-0.22485	-0.32693	-0.08592	-0.44361	-0.39556	-0.21136	-0.14938	-0.43233	-0.25125	-0.35581
MIR21.....VMP1	-0.19897	-0.33821	-0.056091	-0.17754	-0.2234	-0.051865	-0.035332	-0.19845	-0.20072	-0.057747	-0.52324	-0.47004	-0.49731	-0.45054	-0.15357	-0.24911	-0.56235	-0.3711	-0.34489	-0.2761	-0.40356	-0.41424	-0.41513	-0.22475	-0.43972	-0.35132	-0.37706	-0.32862	-0.43244	-0.387	-0.33483	-0.48093	-0.48819	-0.34959	-0.26934	-0.47014	-0.39604	-0.38608	-0.22743	-0.23065	-0.37433	-0.20948	-0.48375	-0.41933	-0.22828	-0.30402	-0.48239	-0.33735	-0.38474
NFKB2	-0.11092	-0.18345	-0.016069	0.16466	0.051023	-0.16108	-0.12819	-0.24447	0.096982	0.078631	-0.19044	-0.31976	-0.23198	-0.086295	-0.10264	-0.14546	-0.2382	-0.18811	-0.19161	-0.34751	-0.18076	-0.1324	-0.15551	-0.10809	-0.066482	-0.25156	-0.23991	-0.37014	-0.45066	-0.32829	-0.38201	-0.43852	-0.17809	-0.37021	-0.3058	-0.42696	-0.44953	-0.43065	-0.37392	-0.48984	-0.38721	-0.47747	-0.43117	-0.50804	-0.30252	-0.1582	-0.27943	-0.39877	-0.33998
DDX26B	-0.2357	-0.23288	-0.10866	-0.11712	-0.18393	-0.10677	-0.33599	-0.015343	0.10331	0.15925	-0.20732	-0.51304	-0.23956	-0.18081	-0.24003	-0.30411	-0.17419	-0.044019	-0.4129	-0.39683	-0.34846	-0.30446	-0.31955	-0.40657	-0.27857	-0.41532	-0.38325	-0.33608	-0.40783	-0.43229	-0.36362	-0.46982	-0.21817	-0.41575	-0.34713	-0.40567	-0.41734	-0.42267	-0.42683	-0.35602	-0.43477	-0.45787	-0.38433	-0.38833	-0.2689	-0.14494	-0.25592	-0.27784	-0.32728
VAMP1	-0.33438	-0.17926	-0.28994	-0.17093	-0.13878	-0.14537	-0.42157	-0.08726	0.049935	0.083413	-0.15279	-0.43127	-0.11338	-0.17095	-0.25872	-0.19395	-0.16261	0.016746	-0.37568	-0.31606	-0.30597	-0.22397	-0.24972	-0.40249	-0.15823	-0.38014	-0.24557	-0.40748	-0.43348	-0.46473	-0.50412	-0.41253	-0.17661	-0.46634	-0.44704	-0.37876	-0.40248	-0.39942	-0.48817	-0.38165	-0.41956	-0.39474	-0.23309	-0.43849	-0.26064	-0.21073	-0.31535	-0.31541	-0.25376
PHF1	-0.20147	-0.032119	-0.062372	-0.1241	0.014239	-0.021888	-0.41264	-0.043883	-0.17818	-0.15649	-0.071098	-0.40879	-0.15029	-0.22388	-0.20098	-0.13462	-0.11138	0.0014913	-0.16405	-0.047771	-0.060585	0.051463	0.049733	-0.19948	-0.0059033	-0.041039	-0.11034	-0.39225	-0.28909	-0.53026	-0.57063	-0.37353	-0.3383	-0.30029	-0.34132	-0.32728	-0.39684	-0.35274	-0.35779	-0.25081	-0.44115	-0.070593	-0.17122	-0.28724	-0.34472	-0.32213	-0.46566	-0.3052	-0.18483
RNF213	-0.0884	-0.15619	-0.30622	-0.13719	-0.16042	-0.058302	-0.25695	0.0075782	0.19958	0.14756	-0.28413	-0.31716	-0.21613	-0.34645	-0.33773	-0.35369	-0.21971	0.028388	-0.25313	-0.064854	-0.26516	-0.151	-0.14912	-0.19921	-0.35002	-0.20584	-0.18502	-0.18081	-0.43198	-0.37154	-0.34724	-0.43197	-0.3888	-0.49345	-0.46192	-0.34995	-0.39021	-0.3501	-0.46095	-0.47068	-0.5025	-0.33069	-0.41158	-0.52326	-0.50666	-0.53174	-0.38946	-0.49275	-0.41216
MCOLN2	-0.035657	-0.15341	-0.37596	-0.071356	-0.049575	-0.12948	-0.35609	-0.12268	0.27262	0.025813	-0.13733	-0.39877	-0.18005	-0.24386	-0.22633	-0.23309	-0.19019	0.069524	-0.33339	-0.21784	-0.26239	-0.1711	-0.18554	-0.33078	-0.23758	-0.32272	-0.2915	-0.26866	-0.47333	-0.37497	-0.3689	-0.38252	-0.31673	-0.48563	-0.49215	-0.32621	-0.40401	-0.3649	-0.50975	-0.59232	-0.49206	-0.46913	-0.31323	-0.47079	-0.48021	-0.38443	-0.42638	-0.5416	-0.36996
MICAL1	-0.2248	-0.23059	-0.5557	-0.22376	-0.18823	-0.12023	-0.42007	-0.19278	0.10419	0.033851	-0.12891	-0.36713	-0.12356	-0.28429	-0.37962	-0.22083	-0.15969	0.087128	-0.31731	-0.21454	-0.27844	-0.20748	-0.21032	-0.28814	-0.13449	-0.18927	-0.21537	-0.41267	-0.48063	-0.42096	-0.48867	-0.54052	-0.33471	-0.48245	-0.50146	-0.18804	-0.20535	-0.18353	-0.46678	-0.43203	-0.43925	-0.44129	-0.20655	-0.48395	-0.39289	-0.45966	-0.53532	-0.56506	-0.44572
CFLAR	-0.087116	-0.01011	-0.35169	0.033042	-0.2095	-0.28521	-0.33611	-0.24637	0.021151	-0.078336	-0.075163	-0.39717	-0.17431	-0.31496	-0.31468	-0.27603	-0.20962	-0.094706	-0.37208	-0.14944	-0.2137	-0.12407	-0.11219	-0.22224	-0.17016	-0.068833	-0.19395	-0.31398	-0.52322	-0.45092	-0.45681	-0.51355	-0.39075	-0.46656	-0.5164	-0.18909	-0.28261	-0.2219	-0.46444	-0.52531	-0.54996	-0.38744	-0.3911	-0.58323	-0.58175	-0.39793	-0.42672	-0.49156	-0.37944
DUSP22.....LOC1006	-0.11459	0.075169	-0.23384	0.13023	-0.10421	-0.1467	-0.23105	-0.13599	0.039673	-0.1096	-0.11399	-0.31423	0.04451	-0.36144	-0.26234	-0.22349	-0.1647	0.061308	-0.34872	-0.082724	-0.10317	0.019509	0.0071309	-0.068284	-0.030956	-0.069089	-0.085937	-0.40963	-0.54744	-0.47138	-0.51534	-0.40946	-0.33286	-0.45472	-0.52759	-0.24533	-0.31818	-0.28207	-0.54319	-0.43005	-0.46091	-0.24	-0.24537	-0.73017	-0.63583	-0.58091	-0.36154	-0.37633	-0.29219
NRP1	-0.047271	0.0092727	-0.080493	-0.019146	-0.0067102	-0.25946	-0.26086	-0.1875	-0.0018343	-0.29492	-0.3396	-0.27745	-0.24344	-0.49813	-0.18809	-0.3605	-0.23853	-0.14844	-0.01554	-0.15335	-0.17013	-0.11754	-0.1158	-0.052543	-0.24898	-0.22304	-0.097234	-0.32672	-0.27512	-0.35916	-0.40121	-0.46482	-0.45692	-0.40577	-0.43902	-0.40396	-0.46801	-0.41124	-0.39741	-0.51615	-0.42465	-0.12285	-0.28392	-0.43248	-0.32862	-0.41989	-0.4026	-0.4434	-0.29312
AKAP12	-0.094434	-0.0030874	-0.21086	0.10291	0.040154	-0.24814	-0.38286	-0.16646	-0.04349	-0.27994	-0.22475	-0.42882	-0.17594	-0.4495	-0.16646	-0.29681	-0.281	-0.17824	-0.40428	-0.28048	-0.28527	-0.22153	-0.21988	-0.187	-0.28471	-0.30211	-0.28754	-0.36831	-0.34426	-0.41326	-0.40152	-0.46969	-0.45825	-0.40573	-0.47394	-0.32482	-0.37542	-0.32944	-0.52389	-0.60352	-0.6095	-0.30168	-0.32272	-0.53948	-0.36187	-0.46681	-0.39422	-0.39213	-0.28265
AKAP12.1	-0.10857	0.014783	-0.1137	0.10892	0.036365	-0.24208	-0.37708	-0.14157	-0.036154	-0.3436	-0.2569	-0.47606	-0.19644	-0.43513	-0.17143	-0.31673	-0.28841	-0.13154	-0.37372	-0.30887	-0.2897	-0.22945	-0.22716	-0.2552	-0.29174	-0.32152	-0.3166	-0.38189	-0.34509	-0.40634	-0.40358	-0.47342	-0.44491	-0.39008	-0.45106	-0.33922	-0.40297	-0.36177	-0.51982	-0.5523	-0.52577	-0.24079	-0.28408	-0.46899	-0.37452	-0.41409	-0.33322	-0.36252	-0.25478
SPTAN1	0.23688	0.20174	-0.098765	0.034378	-0.050024	0.072351	-0.24282	-0.27708	-0.16419	-0.14052	0.20641	0.044919	0.049959	-0.29116	0.030424	0.022063	-0.10879	0.0039254	-0.036054	0.2444	0.11256	0.11921	0.14955	0.043007	-0.092151	0.081005	0.045479	-0.11235	-0.065765	-0.13747	-0.19809	-0.28452	-0.13504	0.12167	0.035255	-0.037754	0.03012	0.024212	-0.040743	-0.14462	-0.30492	0.16069	0.049261	-0.16016	-0.14171	-0.24011	-0.35247	-0.092099	-0.044118
SPTAN1.1	0.11966	0.32106	-0.02346	0.14362	-0.048615	-0.053548	-0.22777	-0.15893	-0.087265	-0.039286	0.18965	-0.14054	-0.027083	-0.32507	-0.13814	-0.045097	-0.11651	0.12053	-0.1819	0.17139	0.065509	0.10908	0.14163	-0.00072818	-0.1655	0.070294	0.057675	-0.14174	-0.31229	-0.23657	-0.32055	-0.31642	-0.26945	-0.026203	-0.097474	-0.19642	-0.2324	-0.21077	-0.30924	-0.35115	-0.36206	0.22756	-0.079366	-0.46152	-0.35359	-0.3271	-0.25277	-0.14582	-0.037583
UBIAD1	0.43226	0.47916	0.33063	0.43614	0.49823	0.36184	0.23914	0.42408	0.44623	0.30871	0.58237	0.19229	0.24361	0.43969	0.22449	-0.028279	0.3539	0.51633	0.36314	0.42484	0.6164	0.62446	0.62844	0.27925	0.3419	0.34211	0.27594	0.26444	0.34229	0.24326	0.34294	0.4127	0.41529	0.41307	0.414	-0.032221	-0.14183	-0.11551	0.15673	0.097421	0.061879	0.20109	0.24576	0.24118	0.07835	0.16085	0.40121	0.32903	0.33383
ADAM8	0.4568	0.29806	0.20655	0.31626	0.21753	0.40304	0.32554	0.22527	0.40463	0.32275	0.28774	0.44945	0.29074	0.19641	0.17863	0.021499	0.22125	0.37365	0.61598	0.6338	0.56224	0.67465	0.6867	0.41612	0.42417	0.50453	0.47384	0.32914	0.29266	0.18051	0.045822	0.11907	0.33688	0.1927	0.20861	-0.076266	-0.042684	-0.040305	0.36239	0.021781	0.0023337	0.15654	0.050297	0.020246	-0.11938	-0.15488	-0.018623	-0.08031	-0.019546
X.5	0.53617	0.35944	0.20775	0.40721	0.23738	0.62826	0.29941	0.18313	0.31878	0.51398	0.48095	0.54136	0.37215	0.29512	0.21346	0.23082	0.46034	0.56888	0.52198	0.61262	0.74984	0.74701	0.75328	0.57138	0.6903	0.64586	0.55286	0.3207	0.31353	0.30806	0.25183	0.19365	0.37486	0.52158	0.49376	0.19037	0.32041	0.27063	0.36104	0.25852	0.21323	0.27424	0.21933	0.083787	0.031168	-0.24069	-0.043253	0.069528	-0.0032188
DDAH2	0.49834	0.43804	0.25592	0.48744	0.3813	0.24838	0.1451	0.16716	0.19711	0.20752	0.47961	0.45233	0.41683	0.21999	0.25791	0.1918	0.49704	0.51471	0.57794	0.57733	0.66382	0.7677	0.77182	0.56551	0.65077	0.65301	0.59821	0.24325	0.33632	0.30551	0.090029	0.084637	0.2493	0.31015	0.19529	0.22263	0.16783	0.1985	0.19644	0.031019	0.11991	0.21346	0.17365	0.0069127	-0.13088	-0.2556	0.078122	0.034975	0.038245
DDAH2.1	0.50236	0.47617	0.22653	0.42804	0.37059	0.29411	0.13984	0.24263	0.17374	0.28868	0.5363	0.49677	0.49248	0.22293	0.24664	0.17284	0.53053	0.51495	0.57577	0.66698	0.69649	0.79487	0.80296	0.57921	0.66243	0.64515	0.6242	0.27323	0.38853	0.30339	0.08296	0.1364	0.27807	0.34373	0.23493	0.2144	0.17103	0.18738	0.25415	0.053324	0.10158	0.26236	0.24248	0.0063199	-0.068377	-0.23245	0.065138	0.08228	0.1038
FCHSD1	0.31695	0.11124	-0.10998	0.19471	0.20069	0.33207	0.078915	-0.039271	0.44667	0.30436	0.23402	0.24062	0.19698	-0.024225	-0.080833	0.017718	0.082578	0.46125	0.21617	0.28578	0.3081	0.37295	0.36908	0.38933	0.15712	0.24879	0.21594	-0.02294	-0.12302	0.07726	-0.040574	-0.074019	0.11884	-0.062898	-0.045935	-0.088966	-0.074232	-0.05403	-0.15614	-0.28803	-0.15506	-0.18648	0.14216	-0.25642	-0.18988	-0.36315	-0.097315	-0.25185	-0.30426
FAM193B	0.16934	-0.024942	-0.18819	0.080753	0.19492	0.19722	-0.13853	0.12875	0.45647	0.33046	0.13698	0.00091662	0.083562	-0.066572	-0.11538	-0.1237	0.093747	0.43652	0.047921	0.066305	0.19704	0.31597	0.30581	0.1734	0.10744	0.071906	0.05453	-0.13259	-0.1971	-0.14591	-0.19428	-0.16973	-0.088914	-0.21799	-0.22147	-0.31837	-0.34114	-0.32215	-0.28197	-0.51227	-0.35024	-0.24481	-0.12487	-0.37994	-0.33058	-0.41599	-0.25893	-0.40424	-0.35183
YPEL3	0.16543	0.15444	-0.12411	0.25704	0.26435	0.30166	-0.10383	0.063391	0.20538	0.26994	0.30335	0.02209	0.2155	0.13815	-0.021834	0.056435	0.10727	0.27932	0.020218	0.22056	0.34656	0.42194	0.41281	0.16735	0.36696	0.18618	0.14273	-0.15486	-0.20456	-0.18145	-0.26623	-0.085114	0.082013	0.0096744	-0.0087928	-0.13258	-0.1471	-0.13346	-0.18182	-0.29501	-0.32239	-0.11484	-0.026524	-0.37545	-0.24281	-0.36338	-0.35007	-0.27257	-0.1334
DAB2.....LOC101926	0.38742	0.22957	0.026844	0.31403	0.28708	-0.056627	-0.077587	-0.078125	0.22236	0.020879	0.079501	0.12831	0.13892	-0.12953	0.13042	-0.033404	0.14176	0.15641	0.29012	0.14954	0.30669	0.39052	0.37809	0.32538	0.29738	0.11723	0.18694	-0.11913	-0.087323	-0.038384	-0.20961	-0.1484	-0.097156	-0.12692	-0.20905	-0.27359	-0.33623	-0.29597	-0.20438	-0.49706	-0.20613	-0.1532	-0.18926	-0.35289	-0.34082	-0.39407	-0.27936	-0.39901	-0.28921
TGM2	0.15608	0.2852	0.14183	0.38207	0.15414	0.094811	-0.021212	0.0082916	0.093425	-0.11972	-0.011737	-0.055099	0.035256	-0.12045	-0.086365	-0.20585	0.079855	0.23887	0.20322	0.2007	0.25754	0.37404	0.38244	0.22573	0.25146	0.38009	0.26655	-0.058506	-0.096496	-0.14459	-0.22407	-0.27767	-0.17779	-0.096306	-0.17377	-0.016028	-0.10317	-0.02914	-0.19113	-0.26018	-0.23893	0.068395	-0.13387	-0.33048	-0.43488	-0.5109	-0.20879	-0.29292	-0.20128
ZNF667	0.21085	0.25981	0.29277	0.44659	0.40119	0.21539	0.16714	0.31306	0.15594	0.1129	0.37411	0.15102	0.43841	0.15343	0.19253	0.074275	0.082125	0.17454	0.16443	0.28684	0.43801	0.45569	0.44699	0.27029	0.3439	0.082265	0.28762	0.040555	0.1425	0.11952	-0.082494	0.11658	0.46537	0.18445	0.17431	-0.15904	-0.14604	-0.15076	-0.13842	0.0301	-0.10615	0.15157	0.0058637	-0.18418	-0.14282	-0.21699	0.14702	0.14661	0.11559
KRTAP2.3.....KRTAP	0.1192	0.11617	-0.12084	0.14052	0.14007	0.22447	0.24615	0.17507	0.2892	0.095408	0.033527	0.19461	0.15345	-0.14302	-0.058412	-0.046135	-0.0012224	0.14977	0.22468	0.24763	0.17758	0.25089	0.25864	0.1604	0.15986	0.075551	0.15796	0.15071	0.14207	0.14087	0.040472	0.086555	0.19218	-0.07539	-0.064516	-0.26782	-0.20665	-0.22797	0.19138	0.0068404	-0.035509	0.0029292	0.18622	-0.16019	0.1062	-0.1655	0.043494	0.071062	0.024524
NEU3	0.19519	0.04458	-0.047215	0.012284	-0.13108	-0.014557	-0.010472	0.25832	0.57269	0.56071	0.11979	0.1565	0.19969	0.11312	0.21254	-0.030483	0.28026	0.62388	0.26055	0.23687	0.1626	0.22976	0.19144	0.092611	0.16596	0.003537	0.28919	0.20613	0.21959	0.27355	0.19845	-0.082462	0.25614	-0.04675	-0.061185	-0.071053	-0.065911	-0.07051	0.0045073	-0.0072673	0.17765	-0.14503	-0.091881	0.031756	-0.086774	-0.12783	0.22826	0.061856	-0.20698
SLFN12	-0.045629	-0.083559	-0.22354	0.025782	-0.047859	-0.13901	0.1076	0.26562	0.29095	0.12332	0.008698	-0.08542	0.077819	-0.038275	-0.042703	-0.11424	0.03523	0.22612	-0.10523	0.072727	-0.063675	-0.014646	-0.04186	-0.022898	-0.042476	-0.069927	0.084976	0.0061927	-0.030626	-0.12061	-0.079631	0.088619	-0.12921	-0.25023	-0.30766	0.08257	-0.014388	0.012178	-0.26015	-0.042611	-0.19067	-0.15494	-0.1868	-0.28708	-0.38435	-0.29184	0.012066	-0.13969	0.011769
PCYOX1L	-0.28768	-0.14242	-0.36418	-0.25915	-0.17281	0.21027	-0.19487	-0.012031	-0.12232	0.095072	-0.0050484	-0.30971	-0.07555	-0.070445	-0.4459	-0.052719	0.14228	0.12603	-0.3834	-0.18725	-0.16949	-0.1978	-0.17847	-0.28688	0.095569	0.014496	-0.13755	-0.069711	-0.26178	-0.2021	-0.1775	-0.18679	-0.16557	-0.080363	-0.071684	0.079967	0.14597	0.088881	-0.10729	0.031637	-0.034412	0.023837	0.18124	-0.20177	-0.036354	-0.15711	-0.35512	-0.21149	-0.054867
FAM86B3P	-0.12007	-0.066151	-0.22214	-0.16823	-0.038525	-0.18368	-0.28633	-0.053567	0.081033	0.14589	0.08054	-0.16076	0.028715	0.10581	-0.076492	0.079343	-0.096951	-0.049933	-0.24457	-0.14486	-0.17938	-0.14041	-0.15786	-0.34117	-0.047063	-0.15754	-0.31183	-0.2143	-0.051256	-0.18055	-0.15309	-0.077635	-0.071703	-0.082957	-0.092117	-0.057317	-0.067154	-0.0854	0.040195	-0.19177	-0.03568	-0.34861	-0.11519	0.035395	0.17193	0.21724	-0.16554	-0.075926	-0.10638
FAM86B3P.1	-0.097202	-0.10884	-0.17126	-0.10088	-0.21509	-0.11449	-0.21292	-0.092778	0.031581	0.026616	0.08564	-0.040033	0.069937	-0.11673	-0.12058	0.080005	-0.056365	-0.094141	-0.3396	-0.24665	-0.13412	-0.1295	-0.13448	-0.17258	0.001048	-0.17831	-0.2714	-0.24629	-0.33785	-0.26268	-0.15633	-0.031048	-0.1264	-0.1268	-0.13533	0.078753	0.077223	0.03481	-0.11494	-0.075648	-0.044931	-0.27628	0.0049312	-0.13026	-0.083403	-0.0022828	-0.17228	-0.039326	-0.1362
CCDC78	-0.10167	-0.17876	-0.15919	-0.14706	-0.072369	-0.21549	-0.26706	-0.46136	0.053289	-0.23087	0.085381	-0.035696	-0.11279	-0.041303	-0.14839	0.38217	-0.049435	-0.074025	-0.010085	-0.042961	-0.12591	-0.11811	-0.1237	0.058343	-0.27108	0.068924	-0.034226	0.0073813	-0.083189	0.074116	0.042111	-0.23051	0.0021094	-0.11171	-0.12156	0.068355	0.038067	0.10731	-0.17273	-0.17286	-0.11634	-0.053956	-0.042107	-0.040958	0.073844	0.028434	-0.013074	-0.039092	-0.060507
MYBBP1A	0.2666	0.27767	0.19958	-0.032263	-0.009786	-0.054231	-0.09318	-0.087407	0.24511	-0.022966	0.063083	0.037935	0.038388	-0.28077	0.064076	-0.087053	0.086603	0.012254	0.10772	0.03198	0.066755	0.0037702	-0.026489	0.010432	-0.12031	-0.17969	-0.022256	0.13472	0.38538	0.056178	0.22196	0.12658	0.050903	-0.019104	-0.05751	-0.23165	-0.20914	-0.20729	0.10952	-0.12549	-0.037417	-0.1351	0.1282	0.20401	0.41442	0.23961	0.11096	0.2575	0.02194
ANGEL1	-0.24079	-0.0067492	-0.20327	-0.27297	-0.19492	0.096529	-0.18681	0.063496	0.049043	0.12959	-0.045401	-0.045578	0.041806	0.087047	-0.30024	-0.09939	0.21187	0.24858	-0.11451	-0.10837	-0.14896	-0.06789	-0.076032	-0.26823	-0.053207	0.059125	0.027491	0.025092	0.16136	-0.063773	0.036434	0.018417	-0.10179	-0.026878	-0.056029	0.20998	0.19091	0.19618	0.050938	0.098306	0.12582	0.047616	0.24091	0.26051	0.11429	0.19452	0.17247	0.18385	0.12272
WDR12.1	-0.13423	-0.032954	0.10551	-0.12465	-0.040633	0.16903	-0.29042	0.13521	-0.052328	-0.068298	-0.2005	-0.25593	-0.18559	0.13563	-0.061744	-0.23174	0.085036	0.04108	-0.037783	-0.11707	-0.14968	-0.075223	-0.092425	-0.46706	-0.17429	-0.10122	-0.25447	0.0081013	0.30091	-0.16167	0.10085	-0.019204	-0.095048	0.011717	-0.0053393	-0.020194	-0.032346	-0.035712	0.14991	0.17015	-0.12209	-0.087059	-0.0057739	0.38428	0.20056	0.26669	0.1299	0.25091	0.21287
ERCC1	-0.18868	-0.04435	-0.018797	0.097164	0.13632	0.0092959	-0.41184	0.014675	0.098888	0.090223	-0.10701	-0.33042	-0.27061	0.25032	0.054616	-0.060479	-0.073877	0.1465	-0.2793	-0.26651	-0.18145	-0.12012	-0.14941	-0.2978	-0.28952	-0.15482	-0.39248	-0.29556	0.02573	-0.24836	0.057015	-0.12331	-0.14671	-0.041115	-0.045071	-0.14658	-0.17877	-0.15764	-0.172	-0.17746	-0.34648	-0.37586	-0.19053	0.13757	0.20328	0.17634	0.16721	0.13172	0.031454
RRP9	-0.13742	-0.077067	0.011462	-0.033899	-0.029465	-0.040866	-0.11088	-0.03019	0.12471	-0.0095094	0.0020078	-0.060233	-0.11202	0.057571	-0.10687	-0.010029	-0.030133	0.16919	-0.083523	-0.042833	-0.12269	-0.045724	-0.062132	-0.14606	-0.27949	-0.048026	-0.12173	-0.10323	-0.014362	-0.07079	0.070994	-0.0034566	-0.10857	-0.12499	-0.12413	0.084694	-0.027289	0.0022139	-0.073973	0.065477	-0.064135	-0.12016	0.17129	0.14525	-0.026706	0.20789	0.36653	0.25991	0.23049
KHNYN	0.52666	0.17762	0.13657	0.27193	0.28374	0.49663	0.29879	0.2778	0.42616	0.56527	0.3198	0.25046	0.18727	0.07063	-0.04901	0.045393	0.2809	0.3243	0.0921	0.42499	0.32942	0.37347	0.37322	0.3445	0.17242	0.29771	0.33998	0.53752	0.2054	0.23875	0.25113	0.16583	0.1466	0.24444	0.27247	0.16103	0.20198	0.20719	0.11151	-0.16611	-0.08583	0.058881	-0.043266	-0.19154	-0.039551	-0.2663	-0.17481	-0.092209	-0.10658
TINF2	0.041494	-0.14349	-0.039983	-0.1055	0.029183	0.34458	0.029521	0.021998	0.1419	0.25908	-0.10771	-0.19841	-0.19567	-0.21424	-0.41915	-0.20596	0.04763	0.014265	-0.26812	-0.037865	-0.19919	-0.18531	-0.18757	-0.071	-0.17825	-0.058674	-0.071946	0.33403	-0.021803	-0.026795	0.076715	-0.0608	-0.21066	-0.11659	-0.056603	-0.0219	0.055497	0.03105	-0.15698	-0.20883	-0.21438	-0.091397	-0.016752	-0.28267	-0.034535	-0.23675	-0.27455	-0.19548	-0.1602
IRF9	0.18873	-0.17435	0.042547	-0.16913	0.112	0.42174	0.17094	0.21911	0.55505	0.39307	0.053581	0.057523	-0.11541	0.010018	-0.20951	-0.16632	0.080303	0.24557	0.1024	0.20885	-0.01682	0.053989	0.037416	-0.0078713	-0.18463	-0.0087015	0.077034	0.60357	0.30926	0.18102	0.33645	0.21053	0.16908	-0.010596	0.08767	-0.097852	-0.0083906	-0.030957	0.072413	-0.04692	-0.075247	-0.049981	0.018686	0.070739	0.10164	-0.014026	0.00025752	-0.0076127	-0.085228
KHNYN.1	0.21621	0.033759	0.14566	-0.18936	-0.057485	0.2725	0.20905	0.19777	0.10189	0.16021	-0.040084	0.061913	0.11186	-0.19248	-0.097806	-0.11145	0.17572	0.0048646	0.024756	0.20411	0.0091604	0.020832	0.017322	0.13935	-0.041312	-0.058752	0.12988	0.42027	0.15807	0.079774	0.11006	0.22017	0.153	0.0096564	0.05882	-0.15507	-0.050497	-0.096567	0.005777	0.091157	0.03628	0.17561	0.0052491	-0.11031	-0.032841	-0.11161	-0.1081	0.033101	-0.098839
SMTN	-0.010207	0.022515	0.20646	-0.093992	0.03288	-0.037862	0.0060417	-0.14074	-0.20914	-0.19169	-0.26668	-0.068103	-0.1973	-0.30171	-0.15734	-0.21559	-0.11453	-0.14869	-0.060671	-0.1233	-0.14722	-0.17323	-0.18197	-0.00048336	-0.25201	-0.036087	0.040262	-0.081695	0.030299	-0.16806	-0.088133	-0.058614	-0.40718	-0.062732	-0.085117	0.12083	0.085833	0.1282	-0.12723	-0.091184	-0.018168	0.090004	0.0037403	0.085559	-0.030167	-0.048353	-0.11916	-0.10659	-0.033059
SMTN.1	0.069081	0.050723	0.26886	-0.093743	0.092229	0.077816	0.04272	-0.15622	-0.30976	-0.084907	-0.097179	-0.10437	-0.16157	-0.41582	-0.25209	-0.088913	-0.15572	-0.36971	-0.21068	-0.090136	-0.10553	-0.1862	-0.18099	0.03646	-0.33674	-0.074483	-0.09741	-0.016432	-0.01976	-0.18787	-0.089682	-0.04557	-0.35086	0.034358	0.05083	-0.10781	-0.057579	-0.059096	-0.048117	-0.1637	-0.19404	0.132	-0.095246	-0.1833	0.16903	-0.021926	-0.29594	-0.036929	0.022019
DUSP2	-0.056625	-0.36405	-0.18225	-0.18643	-0.063769	-0.11419	0.13583	-0.32067	-0.20285	-0.18971	-0.29168	-0.040463	-0.17614	-0.35653	-0.21569	-0.10812	-0.21405	-0.30877	-0.072427	-0.24413	-0.24301	-0.21441	-0.21499	0.045994	-0.1961	-0.12672	-0.036425	-0.16743	-0.16615	-0.10109	-0.24915	-0.28168	-0.34693	-0.26335	-0.26556	-0.076279	-0.046615	-0.032747	-0.021081	-0.26261	-0.14581	-0.061719	-0.1091	-0.3059	-0.1934	-0.052118	-0.31728	-0.31942	-0.1636
COL1A1	-0.0030363	-0.069394	0.068127	-0.082934	0.11431	0.064618	-0.094675	0.043356	-0.14552	-0.031016	-0.38757	-0.18292	-0.23343	-0.31874	-0.079552	-0.24018	-0.18446	-0.12539	-0.26999	-0.1379	-0.22684	-0.22414	-0.23249	0.044947	-0.39481	-0.31995	-0.24607	-0.12955	-0.092278	-0.1495	-0.03803	-0.02549	-0.41115	-0.16046	-0.14083	-0.29678	-0.27466	-0.28563	-0.24327	-0.32624	-0.26688	-0.021648	-0.053683	-0.21054	0.00047051	-0.15029	-0.10329	-0.092006	-0.086114
COL5A1	0.014672	0.0010039	0.18728	0.049644	0.13893	0.088688	-0.097147	0.026057	-0.10564	-0.12799	-0.40773	-0.24064	-0.23735	-0.37696	-0.091933	-0.28931	-0.2312	-0.093282	-0.24364	-0.17122	-0.13179	-0.11726	-0.12617	0.098585	-0.28119	-0.23461	-0.22015	-0.22671	-0.16652	-0.26662	-0.14933	-0.10562	-0.41286	-0.19222	-0.18335	-0.37882	-0.34697	-0.34733	-0.32788	-0.37925	-0.31829	-0.02974	-0.14677	-0.27935	-0.12283	-0.28207	-0.19832	-0.19307	-0.24162
NGFR	0.13985	0.0061195	0.1393	-0.10897	0.069644	0.04683	-0.15826	-0.13864	-0.08624	-0.27604	-0.18254	-0.27562	-0.14883	-0.17742	-0.12863	-0.13362	0.047727	-0.17647	-0.092655	-0.086767	-0.07486	-0.1208	-0.12601	-0.036396	-0.168	-0.20655	-0.26838	-0.026351	-0.065194	-0.057438	0.067112	-0.078477	-0.049234	-0.045455	-0.026852	-0.2375	-0.23225	-0.23836	-0.17682	-0.05413	-0.058455	-0.010622	-0.011255	-0.039716	-0.019666	-0.0020024	-0.14645	-0.027675	-0.09426
ADAMTS15	0.20658	0.1588	0.044093	0.048806	0.36476	0.061267	-0.059668	-0.020376	0.011315	-0.164	0.014768	-0.26975	-0.24828	-0.21802	-0.067525	-0.14334	-0.27079	-0.062663	-0.25047	0.020755	-0.0070478	-0.056533	-0.040428	-0.003836	-0.20918	-0.17409	-0.28194	-0.12388	-0.22176	-0.17124	-0.070712	0.12993	-0.31352	0.015454	0.013522	-0.3182	-0.36134	-0.3524	-0.34217	-0.31285	-0.1748	0.047853	0.028695	-0.10641	-0.1682	-0.18273	-0.25502	-0.231	-0.096167
GPRC5A.1	-0.052214	0.096124	-0.076772	0.11826	-0.2002	-0.026086	0.0017852	-0.21189	-0.13167	-0.33644	-0.22695	-0.1464	-0.28544	-0.20467	-0.20121	-0.27803	-0.15591	-0.068722	0.1191	0.10183	-0.077822	0.05617	0.083654	-0.049768	-0.028791	0.31529	0.15859	0.0057522	-0.21733	-0.29898	-0.27688	-0.30466	-0.28944	-0.19919	-0.25133	0.11255	0.052277	0.1317	-0.07522	-0.08555	-0.30362	0.057883	-0.22283	-0.28876	-0.39792	-0.34757	-0.34557	-0.31032	-0.19831
WSB1	-0.057922	0.13621	-0.19035	0.0502	-0.065789	0.017191	-0.028912	-0.19161	-0.051509	-0.41493	-0.15843	-0.17026	-0.15016	-0.20887	-0.21809	-0.41024	-0.16239	-0.10459	0.024638	0.03619	-0.067353	0.056687	0.078598	-0.17815	0.028428	0.22361	-0.058166	-0.15095	-0.21719	-0.43676	-0.28626	-0.20046	-0.27805	-0.15966	-0.23039	-0.008018	-0.02484	-0.0063823	-0.032164	-0.021458	-0.26017	-0.026441	-0.11283	-0.24476	-0.38071	-0.33484	-0.42128	-0.31021	-0.094734
GPD1L	-0.17007	-0.16965	-0.28177	-0.2985	-0.42446	0.049487	0.024592	-0.19395	0.072638	-0.1555	-0.16762	-0.069043	-0.26075	-0.20561	-0.31627	-0.23874	-0.11617	-0.0016624	0.20806	0.14892	-0.22813	-0.10649	-0.082748	-0.23612	-0.12971	0.16444	0.12789	0.20781	-0.066621	-0.19683	-0.19625	-0.26508	-0.10539	-0.25954	-0.23811	0.087003	0.1149	0.13167	0.14578	0.11162	-0.1711	0.021616	-0.019241	-0.1313	-0.16982	-0.13766	-0.33776	-0.23896	-0.12788
GPRC5A	-0.032696	0.038376	-0.053257	-0.021071	-0.27243	0.15074	0.079641	-0.24458	-0.064469	-0.24875	-0.20843	-0.017011	-0.2701	-0.15839	-0.12201	-0.21771	-0.19084	-0.090214	0.28114	0.23793	-0.051799	0.067492	0.093519	-0.10753	-0.017999	0.25876	0.15665	0.12485	-0.093911	-0.23901	-0.21313	-0.2316	-0.095849	-0.10867	-0.10138	-0.010408	0.036608	0.058061	0.16447	0.13424	-0.20106	0.12147	-0.08566	-0.12507	-0.21996	-0.20585	-0.34375	-0.19391	-0.091841
GPR110	-0.097501	0.00088547	-0.049608	-0.17401	-0.32667	0.10101	0.23181	-0.20308	-0.025056	-0.20284	-0.0469	0.036028	-0.18842	-0.14244	-0.10838	-0.10744	-0.23474	-0.1853	0.25911	0.26194	-0.075845	-0.024052	0.0063877	-0.18323	-0.096987	0.15068	0.13943	0.20636	0.019066	-0.17698	-0.15592	-0.07951	0.04661	-0.019001	0.027981	-0.069227	0.0086875	-0.0052904	0.32052	0.32669	-0.066576	0.26212	0.032109	-0.0011509	-0.062002	0.048492	-0.20871	0.0091409	0.16017
MST1R	-0.1553	-0.16281	0.092746	-0.16459	-0.17286	0.2747	0.12363	-0.19218	0.02183	-0.10207	-0.20843	-0.15214	-0.46116	-0.028962	-0.17191	-0.2739	-0.20609	-0.064183	0.21442	0.0014593	-0.088093	0.0066714	0.01375	-0.19752	-0.11705	0.21778	-0.04808	0.054343	-0.054119	-0.35718	-0.13012	-0.11753	-0.17081	-0.09222	-0.018967	-0.18755	-0.12305	-0.1232	0.22659	0.13756	-0.21004	0.030869	-0.13598	0.029722	-0.059839	0.067141	-0.2788	-0.14614	-0.036134
CGN	0.12876	0.17484	0.029522	0.19508	0.059121	0.29739	0.27328	0.017611	0.12564	0.066907	0.22469	0.44116	0.16123	0.2699	0.010211	0.058724	0.26788	0.28083	0.5388	0.46154	0.28398	0.45316	0.47455	0.31707	0.33625	0.68139	0.59296	0.42762	0.25771	0.1893	0.093461	0.087663	0.23515	0.19655	0.1752	0.47722	0.45122	0.50545	0.35033	0.1965	0.078682	0.2525	0.19734	0.08722	-0.023462	-0.093044	0.052484	0.033594	0.10158
CCNG2	0.39919	0.42548	0.059972	0.2569	0.14658	0.14168	0.12682	-0.1818	0.23995	-0.10016	0.44574	0.22704	0.20647	0.096563	0.13283	-0.029294	0.19192	0.21892	0.5073	0.37774	0.46355	0.48818	0.49777	0.14995	0.39821	0.33115	0.36306	0.13259	0.054779	0.052584	-0.040931	0.058197	0.30189	0.17426	0.12025	-0.012631	-0.074308	-0.041005	0.12596	0.0075567	0.0044184	0.14749	0.20116	-0.009758	-0.16684	-0.036054	-0.1064	-0.055488	0.11923
SCFD2	0.17249	0.36855	0.17641	0.093919	-0.038094	0.009965	0.016241	-0.056723	0.13046	0.00061031	0.27277	0.073778	0.060591	-0.072684	-0.032728	0.02285	-0.081663	-0.093658	0.10239	0.22819	0.21332	0.18963	0.2201	-0.079976	-0.044028	0.1062	0.038033	0.064465	-0.1284	-0.16428	-0.095434	0.012456	0.050305	0.14788	0.17955	-0.19266	-0.22106	-0.21771	0.10628	-0.050421	-0.060246	0.23793	-0.058509	-0.042161	-0.060371	0.029038	-0.12801	0.013669	0.17809
SESTD1	-0.22064	-0.072029	-0.31162	-0.18708	-0.23813	0.041095	-0.00012067	-0.0073914	-0.24214	-0.041581	-0.01798	0.059639	0.10227	-0.024908	-0.23543	0.0046919	0.35512	0.32558	0.071075	0.12469	-0.00015376	0.045549	0.058453	0.23549	0.37454	0.44503	0.42448	0.052343	-0.057899	0.02706	-0.13305	-0.09235	-0.1533	-0.079679	-0.17413	0.57863	0.54788	0.57174	-0.1086	0.25215	0.20013	0.19976	0.28303	-0.10738	-0.25721	-0.38295	-0.15615	-0.19328	-0.15795
SLITRK6	-0.29003	-0.19662	-0.15647	-0.46601	-0.18669	0.16206	-0.078729	0.053435	-0.15534	-0.0090246	-0.13071	-0.1768	-0.10449	-0.029485	-0.24361	-0.10474	0.20914	0.2572	0.033085	-0.074653	-0.096929	-0.13355	-0.1343	-0.13771	0.16235	0.072916	0.13031	-0.010051	0.058327	-0.045056	-0.071555	-0.083479	-0.022277	-0.010276	-0.0030614	0.14916	0.21295	0.1841	-0.0013135	0.37676	0.31032	0.20623	0.28122	0.23568	0.081738	-0.038283	-0.17555	-0.072789	-0.10494
DCAF4	0.10672	0.044159	-0.16103	-0.20086	-0.38275	0.32885	0.21875	0.062938	-0.092156	0.36123	0.20614	0.29825	0.1628	-0.10337	-0.11732	0.13322	0.18304	0.26154	0.088485	0.32532	0.20743	0.088099	0.1177	0.19281	0.25576	0.19482	0.44046	0.24126	0.086725	0.20123	0.04649	0.074336	0.13632	0.25565	0.26517	0.34513	0.48758	0.43076	0.22223	0.39783	0.2886	0.39858	0.38937	0.093373	0.065994	-0.067387	-0.12053	0.09499	-0.024016
FAM86B1.....FAM86B	0.063289	-0.036918	0.051243	-0.084493	-0.18657	0.054769	-0.016544	0.0049303	0.14698	0.49832	0.1834	0.059645	-0.16179	0.11713	0.078312	0.31777	0.18742	0.44042	0.1453	0.21254	0.02713	0.015802	0.0098391	0.010139	0.036529	0.20382	0.30398	0.34585	0.12426	0.23853	0.12685	-0.097226	-0.0068452	0.15467	0.1577	0.17946	0.21617	0.21366	0.085483	0.071084	0.18278	0.15615	-0.079576	0.058129	0.11706	-0.010507	-0.02446	-0.015471	-0.090051
ACSS2	-0.0037512	0.0050673	-0.10934	0.094924	-0.1105	-0.077994	0.25521	-0.23184	-0.092328	-0.17299	0.10413	0.13164	0.05812	-0.10661	-0.22382	0.13973	0.046844	0.013209	0.10029	0.14713	0.011253	0.052809	0.070266	0.24722	-0.046487	0.36799	0.42655	0.10338	-0.089496	0.11443	-0.058692	-0.19107	-0.079431	-0.062377	-0.10109	0.52217	0.37889	0.50656	-0.024077	0.046898	-0.016041	0.18227	0.11186	-0.18478	-0.22903	-0.14188	0.039717	-0.0047201	0.087844
PCOLCE2	-0.096606	-0.022247	-0.03217	0.092464	-0.086037	-0.27882	-0.11635	-0.11181	-0.16502	-0.19459	-0.071495	-0.25008	-0.26609	-0.099098	-0.12961	-0.066672	-0.070289	-0.0021347	-0.047484	-0.092337	-0.16738	-0.10912	-0.092231	-0.059005	-0.087077	0.1438	0.1952	-0.083584	-0.17468	-0.14505	-0.27664	-0.38373	-0.33354	-0.18996	-0.23605	0.3761	0.1682	0.31808	-0.22992	-0.23977	-0.20741	-0.045715	-0.18158	-0.11396	-0.25856	-0.15485	-0.20025	-0.27472	-0.20243
ALS2CL	0.043508	0.10089	0.077043	0.098783	0.064942	-0.07447	0.11203	-0.13979	-0.30456	-0.199	-0.18414	0.045842	-0.0054219	-0.10228	0.04347	-0.14548	-0.22118	-0.29058	-0.025218	-0.039473	0.034645	0.12124	0.12997	0.054604	-0.11435	0.1475	-0.037809	-0.20801	-0.25274	-0.21725	-0.19965	-0.053126	-0.27935	-0.028966	-0.067731	-0.1498	-0.19068	-0.15207	0.050763	-0.24287	-0.14685	0.13329	-0.31967	-0.26248	-0.29015	-0.10153	-0.17045	-0.17224	0.023254
DTX2P1.UPK3BP1.PMS	-0.15187	-0.11552	-0.17899	0.0015654	-0.028703	0.14135	0.020494	-0.20601	-0.35508	-0.28664	-0.29301	0.048316	-0.056398	-0.046362	-0.1804	0.16961	-0.083962	-0.22905	0.0065403	0.079708	-0.13321	-0.064749	-0.036073	0.26483	-0.070617	0.32437	-0.0083665	-0.092804	-0.19792	-0.10659	-0.17035	-0.12449	-0.21231	-0.074412	-0.078851	0.1652	0.223	0.25393	-0.10273	0.030045	-0.18693	0.053866	-0.11907	-0.27106	-0.13754	-0.41634	-0.25704	-0.25396	-0.18531
HSPA6	-0.018616	-0.30608	0.075453	-0.001777	-0.092639	0.40787	0.43557	-0.054059	-0.026907	0.10861	-0.27113	-0.03919	-0.21984	-0.23432	-0.34553	-0.1583	-0.38779	-0.26523	-0.085174	-0.0033905	-0.087335	-0.11284	-0.090162	-0.0011302	-0.19259	0.0091108	-0.031599	-0.00038038	-0.25887	-0.18122	-0.20808	-0.20012	-0.12297	-0.084944	0.064329	-0.12047	0.028007	-2.3052e-06	0.036384	0.10649	-0.16823	0.028401	-0.19662	-0.2663	-0.27384	-0.24128	-0.33498	-0.27793	-0.18046
HSPA6.1	0.031056	-0.28639	0.093184	0.019116	-0.098101	0.42353	0.44373	-0.028926	-0.019074	0.15289	-0.22653	-0.0067326	-0.19217	-0.22805	-0.31232	-0.11609	-0.36549	-0.23374	-0.088428	0.033936	-0.049076	-0.086098	-0.062699	0.043474	-0.19338	0.012593	-0.013645	0.012474	-0.22875	-0.14692	-0.1749	-0.17445	-0.1068	-0.043673	0.10043	-0.10515	0.046791	0.017208	0.042603	0.12249	-0.16719	0.048964	-0.18606	-0.24938	-0.2661	-0.22902	-0.29763	-0.22926	-0.16971
LOC101928717.....S	0.18939	0.26826	-0.043463	0.12073	-0.22628	0.11137	0.45464	-0.11133	0.099434	-0.065643	-0.0074866	0.20038	0.0047358	-0.34957	-0.15894	-0.13455	-0.17291	-0.05499	0.0018305	0.21192	0.11171	0.075812	0.09688	0.11298	-0.11083	0.15466	0.26026	0.20936	0.039193	0.015477	0.14296	0.091146	-0.011518	0.13265	0.10759	0.076277	0.16147	0.15831	0.25767	0.18115	0.06445	0.34335	0.085388	-0.13538	-0.018022	-0.038291	-0.022484	0.1883	0.13591
LOC101928717.....S	-0.0087125	-0.005335	-0.0057323	0.023742	-0.17699	-0.21026	0.32667	-0.21948	0.12051	-0.10236	-0.10148	0.181	0.015218	-0.17423	-0.024108	-0.16557	-0.20288	-0.29872	0.06466	-0.16077	-0.13657	-0.15436	-0.15347	-0.069732	-0.11318	-0.13414	0.11958	0.11863	-0.094474	0.033194	0.027796	-0.015937	0.11132	-0.023364	0.012076	-0.01507	0.049753	0.032157	0.034614	0.074707	0.19183	0.064515	-0.16137	-0.09884	-0.14186	0.029346	0.053316	0.005153	0.014205
TRIOBP	0.044165	-0.13093	0.029545	-0.088306	0.01439	0.10317	0.34608	-0.001407	0.38151	-0.14985	-0.143	0.054543	-0.028557	-0.083057	-0.12059	-0.16745	-0.19675	0.0017816	0.12386	-0.028144	-0.10325	-0.084666	-0.10853	-0.022236	-0.2082	-0.14535	0.085029	0.17047	0.08264	0.018807	0.095636	0.18226	0.26941	-0.096972	-0.02354	-0.027851	0.022772	0.039457	-0.081053	0.14097	0.088713	-0.040992	-0.012828	0.088353	-0.041758	0.026961	0.065405	-0.0073351	-0.12531
MAP3K6	-0.011267	0.016601	0.19958	-0.13142	-0.037363	-0.035457	0.063662	-0.18849	-0.097395	-0.46882	-0.16114	-0.18313	-0.22093	-0.1855	0.018675	-0.096028	-0.35884	-0.25553	0.047715	-0.069494	-0.088473	-0.12064	-0.11386	-0.16389	-0.27613	-0.12673	-0.15716	-0.15578	-0.119	-0.26684	-0.17761	0.053184	-0.077499	-0.047166	-0.020623	-0.28097	-0.2796	-0.24805	-0.16448	0.12922	-0.041587	0.14962	-0.12563	0.18006	-0.213	0.023698	-0.094412	-0.061911	-0.032241
MTMR11	0.075541	-0.010595	0.40155	0.10016	0.29301	0.37566	0.29314	0.18767	0.093583	0.22076	-0.0061881	-0.054141	-0.10322	0.09668	-0.10968	-0.097651	0.17415	0.077614	0.15124	0.10413	0.087803	0.19699	0.19245	0.14499	0.093501	0.40028	0.15175	0.33024	0.15758	-0.0481	0.006891	0.059117	-0.13575	-0.029881	0.040124	-0.031812	-0.081551	-0.035486	0.18271	-0.12065	-0.11884	0.015695	-0.11907	-0.048023	-0.032309	-0.061905	-0.10275	-0.16342	0.010932
SERPINB1	0.048013	-0.011016	0.075364	-0.15401	-0.061442	0.011766	0.11277	-0.19928	-0.025425	-0.19133	-0.17192	0.002521	-0.24457	-0.21369	-0.22778	-0.43649	-0.20037	-0.22341	0.27945	0.033599	-0.065378	0.013827	0.040783	-0.097075	-0.1906	0.14127	-0.049902	0.08078	0.081244	-0.10671	-0.085109	-0.12248	-0.22477	-0.174	-0.14014	-0.20669	-0.22629	-0.20024	0.26547	-0.17094	-0.1254	-0.012665	-0.0054586	0.07657	-0.062302	0.17575	-0.091618	-0.17077	-0.037755
ZBED2	0.037145	-0.12529	0.070528	-0.11283	0.20212	0.28815	0.191	0.17382	0.22233	0.10103	-0.081516	0.037556	-0.23001	-0.084678	-0.26127	-0.40062	-0.10101	0.059473	0.093323	-0.060451	-0.059024	0.049179	0.068559	-0.0039224	-0.28547	0.12587	-0.021487	0.20896	0.014842	-0.076458	0.091416	0.12624	-0.2723	-0.065141	0.0084448	-0.070469	-0.11665	-0.07926	0.039117	-0.2491	-0.16399	0.044294	-0.028586	0.026448	-0.0923	-0.057966	-0.03419	-0.1713	-0.032265
[truncated: 199 more columns]

## Sheet: LUSA vs. LUSC
SCC			LUAD
	SLFN12			SLFN12
ABCC3	-0.092201		ABCC3	0.13999
ABCC3.1	-0.043699		ABCC3.1	0.058881
ABL2	-0.23863		ABL2	0.2459
ACSS2	0.22064		ACSS2	0.10163
ADAM8	0.0077198		ADAM8	0.29162
ADAMTS15	-0.1134		ADAMTS15	0.1683
AGPAT5	-0.26415		AGPAT5	-0.046862
AHNAK	-0.045629		AHNAK	0.26353
AHNAK.1	-0.083559		AHNAK.1	0.11092
AIMP2	-0.062202		AIMP2	-0.044506
AIMP2.1	-0.066332		AIMP2.1	0.011065
AKAP12	0.28825		AKAP12	-0.18859
AKAP12.1	0.24025		AKAP12.1	-0.18606
ALDH1B1	0.22955		ALDH1B1	0.19152
ALG11.....UTP14A..	-0.40995		ALG11.....UTP14A..	-0.38121
ALG3	-0.10684		ALG3	-0.028261
ALS2CL	-0.22046		ALS2CL	-0.10786
ANAPC1.....LOC7302	0.050149		ANAPC1.....LOC7302	-0.21881
ANGEL1	-0.015568		ANGEL1	-0.24563
ARNTL	0.0066523		ARNTL	0.0083834
ARNTL.1	0.024381		ARNTL.1	0.0084215
ARNTL2	-0.39034		ARNTL2	-0.1554
ATIC	0.072727		ATIC	-0.1953
ATP2B4	0.025782		ATP2B4	0.26273
ATP2B4.1	-0.22354		ATP2B4.1	0.24407
BCS1L	0.0035243		BCS1L	-0.10949
BEND3	0.2166		BEND3	-0.13063
BID	0.22494		BID	0.15375
BOP1.....MIR7112	-0.090515		BOP1.....MIR7112	-0.3722
C10orf2	-0.38435		C10orf2	-0.21357
C11orf48.....LOC10	-0.10523		C11orf48.....LOC10	-0.12052
C12orf66	-0.092407		C12orf66	-0.31471
C19orf48.....SNORD	0.088619		C19orf48.....SNORD	-0.27089
C20orf27	-0.15334		C20orf27	0.18952
CCDC137	-0.22147		CCDC137	-0.072484
CCDC78	-0.052601		CCDC78	-0.25321
CCDC86	-0.062344		CCDC86	-0.2894
CCNG2	0.022858		CCNG2	0.036315
CDCA8	-0.042611		CDCA8	-0.25544
CDK2	-0.042476		CDK2	-0.063093
CDK4	0.04769		CDK4	-0.10916
CFLAR	0.24646		CFLAR	0.61751
CGB7.....NTF4	0.02309		CGB7.....NTF4	-0.04651
CGN	0.016422		CGN	-0.054252
CIART	-0.020869		CIART	0.12177
CIRH1A	-0.25023		CIRH1A	-0.14717
CIRH1A.1	-0.30766		CIRH1A.1	-0.10545
COL1A1	-0.0041482		COL1A1	0.092288
COL5A1	-0.059101		COL5A1	0.080324
COL8A2	0.090962		COL8A2	0.12836
CYTH2	-0.047859		CYTH2	-0.26456
DAB2.....LOC101926	0.1192		DAB2.....LOC101926	0.3266
DCAF4	-0.2156		DCAF4	-0.05929
DDAH2	0.098007		DDAH2	-0.068617
DDAH2.1	0.10335		DDAH2.1	-0.039493
DDX10	-0.23076		DDX10	-0.036405
DDX18	-0.36398		DDX18	-0.14631
DDX26B	0.17771		DDX26B	0.3365
DDX28	0.008698		DDX28	-0.038775
DGKA	-0.045154		DGKA	0.0068037
DHODH	-0.15494		DHODH	0.030791
DHRS1	-0.13901		DHRS1	-0.14682
DIEXF	-0.42561		DIEXF	-0.0929
DKC1.....MIR664B..	-0.34872		DKC1.....MIR664B..	-0.34146
DKC1.....MIR664B..	-0.28589		DKC1.....MIR664B..	-0.33181
DPH1.....OVCA2	-0.13569		DPH1.....OVCA2	-0.14776
DTX2P1.UPK3BP1.PMS	-0.11489		DTX2P1.UPK3BP1.PMS	0.017808
DUOX1	-0.17385		DUOX1	0.089266
DUSP2	-0.08589		DUSP2	0.47763
DUSP22.....LOC1006	0.4205		DUSP22.....LOC1006	0.22349
ECE2	0.0069787		ECE2	-0.004051
EMP1	-0.32907		EMP1	0.29868
EPS8L1	-0.014646		EPS8L1	-0.093585
EPS8L1.1	-0.04186		EPS8L1.1	-0.093845
ERBB3	-0.069927		ERBB3	0.041034
ERCC1	0.24788		ERCC1	0.026762
ERVMER34.1	-0.063675		ERVMER34.1	-0.23106
EXOSC5	-0.038275		EXOSC5	-0.28014
FAM168A	0.19132		FAM168A	-0.0797
FAM193B	0.22635		FAM193B	0.28514
FAM195A	-0.08542		FAM195A	-0.16656
FAM86B1.....FAM86B	0.036379		FAM86B1.....FAM86B	-0.27914
FAM86B3P	0.010219		FAM86B3P	-0.12078
FAM86B3P.1	0.15955		FAM86B3P.1	-0.05852
FAM86C1	-0.16077		FAM86C1	-0.3257
FARSA	0.085879		FARSA	-0.053725
FARSB	-0.10749		FARSB	-0.13113
FCHSD1	0.10834		FCHSD1	-0.33308
FGD6	-0.042703		FGD6	0.25777
FGF11	-0.32018		FGF11	-0.083952
FGFBP1	-0.27751		FGFBP1	-0.037402
FLAD1	-0.10903		FLAD1	-0.21778
FLCN.....PLD6	0.12741		FLCN.....PLD6	0.13709
GEMIN5	0.22612		GEMIN5	0.21808
GNL3.....SNORD19B	-0.2243		GNL3.....SNORD19B	-0.13135
GOLGA2	-0.22172		GOLGA2	-0.13824
GPATCH4	-0.12289		GPATCH4	-0.14549
GPD1L	0.12291		GPD1L	0.21481
GPR110	0.0055177		GPR110	0.31201
GPRC5A	-0.083838		GPRC5A	-0.099813
GPRC5A.1	0.06571		GPRC5A.1	-0.00073654
HIST1H2AC	0.015274		HIST1H2AC	-0.084229
HK2.....RP11.259N1	-0.10164		HK2.....RP11.259N1	0.060965
HS6ST2	-0.44029		HS6ST2	-0.059389
HSPA1A.....HSPA1B.	0.1076		HSPA1A.....HSPA1B.	-0.27284
HSPA6	-0.18978		HSPA6	0.18327
HSPA6.1	-0.15834		HSPA6.1	0.072184
HSPD1	-0.0097101		HSPD1	-0.29325
IMP4	-0.19847		IMP4	-0.13558
IPO4	0.0061927		IPO4	-0.26346
IRF9	0.088476		IRF9	0.041251
KCNQ5	0.1213		KCNQ5	0.027464
KHNYN	0.14773		KHNYN	-0.29457
KHNYN.1	-0.0075955		KHNYN.1	-0.29971
KRTAP2.3.....KRTAP	0.087974		KRTAP2.3.....KRTAP	0.35725
LAMC2	-0.52699		LAMC2	-0.018903
LINC00173	-0.19832		LINC00173	0.039885
LOC100506403.....L	-0.09893		LOC100506403.....L	0.22791
LOC101928717.....S	0.14922		LOC101928717.....S	-0.11877
LOC101928717.....S	0.034499		LOC101928717.....S	-0.17697
LOC646762	0.26562		LOC646762	-0.049643
LSG1	0.11302		LSG1	-0.035831
LSG1.1	-0.020538		LSG1.1	-0.079063
LTBP2	0.215		LTBP2	0.26419
MAP3K6	-0.12895		MAP3K6	-0.080911
MCOLN2	0.32417		MCOLN2	0.19921
MEG3	0.16477		MEG3	-0.14829
MEG3.1	0.17164		MEG3.1	-0.14003
METTL1	-0.030626		METTL1	-0.033412
MICAL1	0.2245		MICAL1	-0.023427
MIR1292.....NOP56.	-0.12271		MIR1292.....NOP56.	-0.15854
MIR21.....VMP1	-0.19164		MIR21.....VMP1	0.28006
MKNK1	0.025371		MKNK1	0.21925
MON1A	0.15111		MON1A	0.16989
MRTO4	-0.28708		MRTO4	-0.22762
MST1R	-0.13057		MST1R	0.074652
MTMR11	-0.090648		MTMR11	-0.25286
MYBBP1A	0.11873		MYBBP1A	-0.13808
MYC	-0.22044		MYC	0.011927
NCL	-0.16176		NCL	0.0085218
NCR3LG1.....RP1.23	0.033998		NCR3LG1.....RP1.23	-0.0019228
NDE1	-0.39065		NDE1	-0.07151
NEU3	0.34187		NEU3	-0.048925
NFKB2	0.027996		NFKB2	0.13579
NGFR	-0.24543		NGFR	0.17365
NIT1	0.075867		NIT1	-0.21108
NLE1	-0.1868		NLE1	-0.16411
NLRP1	0.066658		NLRP1	0.071866
NLRP1.1	0.06916		NLRP1.1	0.032849
NOL6	-0.19534		NOL6	-0.1487
NOLC1	-0.29222		NOLC1	-0.27551
NOLC1.1	-0.36554		NOLC1.1	-0.22828
NOP16	-0.079631		NOP16	-0.019701
NOP2	-0.03332		NOP2	-0.30846
NPM1	0.29095		NPM1	-0.20207
NRP1	0.1344		NRP1	0.38462
NUFIP1	-0.1412		NUFIP1	-0.30124
OR2A4	-0.11424		OR2A4	0.30817
OSBP2	-0.16501		OSBP2	-0.23143
PA2G4	-0.26015		PA2G4	-0.3411
PAICS	-0.43122		PAICS	-0.3187
PC	-0.2865		PC	-0.32284
PCOLCE2	0.11766		PCOLCE2	-0.070846
PCYOX1L	-0.13024		PCYOX1L	0.031242
PDLIM7	0.018744		PDLIM7	0.090983
PDP1	-0.024881		PDP1	0.13666
PES1	-0.094267		PES1	-0.23761
PFKM	-0.10583		PFKM	-0.13432
PHB	-0.19067		PHB	-0.19834
PHF1	0.0039502		PHF1	-0.096636
PLAU	-0.16649		PLAU	0.094212
PLEC	-0.084155		PLEC	-0.069654
PLEC.1	-0.04256		PLEC.1	-0.18587
PLEKHG2	-0.34372		PLEKHG2	-0.35008
PLEKHG3	-0.10286		PLEKHG3	-0.26651
PMM2	-0.30987		PMM2	-0.099234
PNPT1	-0.041251		PNPT1	-0.20615
PRR5	-0.19449		PRR5	0.024299
PTRH2	-0.092832		PTRH2	0.048842
RABEPK	0.039953		RABEPK	-0.13488
RCL1	-0.2447		RCL1	0.050513
RHBDF1	-0.022898		RHBDF1	0.19896
RNF213	0.25744		RNF213	0.26178
RPP40	0.012066		RPP40	-0.018802
RRP9	0.36238		RRP9	-0.1269
SCFD2	-0.068295		SCFD2	0.050768
SERPINB1	-0.38046		SERPINB1	0.19357
SESTD1	0.096398		SESTD1	-0.083002
SFXN4	-0.39051		SFXN4	-0.26898
SFXN4.1	-0.34237		SFXN4.1	-0.21923
SLC12A8	-0.017056		SLC12A8	-0.076154
SLC29A2	0.084976		SLC29A2	-0.29091
SLC6A15	-0.13157		SLC6A15	-0.011191
SLC6A15.1	-0.17902		SLC6A15.1	0.00049667
SLC6A8	-0.11524		SLC6A8	0.12614
SLFN12	1		SLFN12	1
SLITRK6	-0.2714		SLITRK6	-0.14757
SMTN	-0.033411		SMTN	-0.1741
SMTN.1	-0.1423		SMTN.1	-0.022458
SMURF1	-0.34892		SMURF1	-0.14642
SNHG1.....SNORD22.	-0.12921		SNHG1.....SNORD22.	-0.24441
SNHG16.....SNORD1A	-0.35002		SNHG16.....SNORD1A	-0.088633
SORD	-0.11961		SORD	-0.14935
SORL1	0.077819		SORL1	-0.021016
SPTAN1	-0.054222		SPTAN1	0.10263
SPTAN1.1	0.10675		SPTAN1.1	0.23639
SRM	-0.15995		SRM	-0.25706
SSH3	-0.18292		SSH3	-0.1897
STMN3	0.021407		STMN3	-0.13718
SUPV3L1	-0.29184		SUPV3L1	-0.30032
TAF4B	-0.12774		TAF4B	0.11069
TCOF1	0.12332		TCOF1	-0.092429
TFB2M	-0.24554		TFB2M	-0.15565
TGM1	-0.30028		TGM1	-0.031031
TGM2	0.087408		TGM2	0.11802
TINF2	-0.027171		TINF2	-0.060732
TLDC1	-0.47643		TLDC1	-0.27045
TMEM97	-0.014388		TMEM97	0.12799
TMEM97.1	0.012178		TMEM97.1	0.10469
TMEM97.2	0.08257		TMEM97.2	0.14213
TNFAIP2	-0.053463		TNFAIP2	0.0087936
TRIOBP	0.24531		TRIOBP	0.0033825
TRMT1	-0.073223		TRMT1	-0.035741
TRMT1.1	-0.15402		TRMT1.1	0.013056
TTLL12	-0.28021		TTLL12	-0.23933
TUBA1A	0.22312		TUBA1A	0.16568
UBALD1	0.089366		UBALD1	-0.046018
UBE2D4	-0.071066		UBE2D4	0.43482
UBIAD1	0.18957		UBIAD1	0.051563
UTP14A	-0.54409		UTP14A	-0.16496
UTP20	0.03523		UTP20	-0.047351
VAMP1	0.20825		VAMP1	-0.14698
VMP1	-0.29092		VMP1	0.32832
WDR12	-0.13969		WDR12	-0.19166
WDR12.1	0.0063911		WDR12.1	0.055377
WDR74	-0.12061		WDR74	-0.20358
WSB1	0.18359		WSB1	0.14289
X.1	0.05763		X.1	0.097117
X.2	-0.084961		X.2	-0.25382
X.3	0.093636		X.3	0.22941
X.4	0.16042		X.4	-0.22211
X.5	-0.095781		X.5	-0.059238
X.6	-0.20366		X.6	0.26112
X.7	-0.21587		X.7	-0.051823
XPO5	0.011769		XPO5	0.047448
YPEL3	0.090922		YPEL3	0.049946
ZBED2	-0.08791		ZBED2	0.12523
ZNF667	0.17084		ZNF667	-0.089332
